# Supplementary material for: Bis{2-[3-(dimethyl­amino)propyl­imino­meth­yl]-4,6-dihydro­seleno­phenolato}zinc(II)
Source: Acta Crystallogr Sect E Struct Rep Online. 2009 Aug 19;65(Pt 9):m1090. doi: 10.1107/S1600536809032061 (PMC2969977; doi:10.1107/S1600536809032061)
Supplement: Supplementary file 1 [file e-65-m1090-sup1.cif]

##############################################################################
###                                                                        ###
###        Electronic paper (Acta Crystallographica Section E)             ###
###                                                                        ###
##############################################################################
#                                                                            #
# This CIF contains the data in a paper accepted for publication in Acta     #
# Crystallographica Section E. It conforms to the requirements of Notes      #
# for Authors for Section E, and has been peer reviewed under the auspices   #
# of the IUCr Commission on Journals.                                        #
#                                                                            #
# Full details of the Crystallographic Information File format               #
# are given in the paper "The Crystallographic Information File (CIF):       #
# a New Standard Archive File for Crystallography" by S. R. Hall, F. H.      #
# Allen and I. D. Brown [Acta Cryst. (1991), A47, 655-685].                  #
#                                                                            #
# The current version of the core CIF dictionary is obtainable from          #
# ftp://ftp.iucr.org/pub/cif_core.dic. The current version number is 2.4.    #
#                                                                            #
# Software is freely available for graphical display of the structure(s) in  #
# this CIF.  For information consult the CIF home page http://www.iucr.org/  #
# cif/home.html                                                              #
#                                                                            #
# This file may be used for bona fide research purposes within the           #
# scientific community so long as proper attribution is given to the journal # 
# article from which it was obtained.                                        #
#                                                                            #
##############################################################################
                                             
data_global
_audit_creation_method     'form.cif (version 2.0)'
_journal_data_validation_number     ?
_journal_date_recd_electronic     2009-08-12
_journal_date_accepted     2009-08-13
_journal_name_full     'Acta Crystallographica, Section E'
_journal_year     2009
_journal_volume     65
_journal_issue      9
_journal_page_first     m1090
_journal_page_last     m1090
_journal_paper_category     QM
_journal_coeditor_code     HB5046
_publ_contact_author_name     'Zeng, Qing-Fu'
_publ_contact_author_address
;
Engineering Research Center for Clean Production of Textile Dyeing and Printing
Ministry of Education
Wuhan 430073
People's Republic of China
;
_publ_contact_author_email     'qfzeng@wuse.edu.cn'
_publ_contact_author_fax     '0086-27-87611779'
_publ_contact_author_phone     '0086-27-87611779'
_publ_section_title
;
Bis{2-[3-(dimethylamino)propyliminomethyl]-4,6-dihydroselenophenolato}zinc(II)
;
loop_
    _publ_author_name
    _publ_author_address
    'Yang, Jun'
;
Engineering Research Center for Clean Production of Textile Dyeing and Printing
Ministry of Education
Wuhan 430073
People's Republic of China
;
    'Yuan, Ji-Wen'
;
Engineering Research Center for Clean Production of Textile Dyeing and Printing
Ministry of Education
Wuhan 430073
People's Republic of China
;
    'Zha, Ru-Hua'
;
Engineering Research Center for Clean Production of Textile Dyeing and Printing
Ministry of Education
Wuhan 430073
People's Republic of China
;
    'Zeng, Qing-Fu'
;
Engineering Research Center for Clean Production of Textile Dyeing and Printing
Ministry of Education
Wuhan 430073
People's Republic of China
;
data_I
_audit_creation_method     SHELXL-97
_chemical_name_systematic
;
Bis{2-[3-(dimethylamino)propyliminomethyl]-4,6-dihydroselenophenolato}zinc(II)
;
_chemical_name_common     ?
_chemical_formula_moiety     'C24 H34 N4 O2 Se4 Zn'
_chemical_formula_sum     'C24 H34 N4 O2 Se4 Zn'
_chemical_formula_iupac     '[Zn (C12 H17 N2 O Se2)2]'
_chemical_formula_weight     791.76
_chemical_melting_point     ?
_symmetry_cell_setting     orthorhombic
_symmetry_space_group_name_H-M     'P b c a'
_symmetry_space_group_name_Hall     '-P 2ac 2ab'
loop_
    _symmetry_equiv_pos_as_xyz
    'x, y, z'
    '-x+1/2, -y, z+1/2'
    '-x, y+1/2, -z+1/2'
    'x+1/2, -y+1/2, -z'
    '-x, -y, -z'
    'x-1/2, y, -z-1/2'
    'x, -y-1/2, z-1/2'
    '-x-1/2, y-1/2, z'
_cell_length_a     15.8066(16)
_cell_length_b     16.875(3)
_cell_length_c     21.297(3)
_cell_angle_alpha     90.00
_cell_angle_beta     90.00
_cell_angle_gamma     90.00
_cell_volume     5680.4(13)
_cell_formula_units_Z     8
_cell_measurement_reflns_used     25
_cell_measurement_theta_min     9
_cell_measurement_theta_max     12
_cell_measurement_temperature     296(2)
_exptl_crystal_description     block
_exptl_crystal_colour     colourless
_exptl_crystal_size_max     0.35
_exptl_crystal_size_mid     0.28
_exptl_crystal_size_min     0.24
_exptl_crystal_density_diffrn     1.852
_exptl_crystal_density_meas     ?
_exptl_crystal_density_method     'not measured'
_exptl_crystal_F_000     3104
_exptl_absorpt_coefficient_mu     6.019
_exptl_absorpt_correction_type     psi-scan
_exptl_absorpt_process_details     '(North <i>et al.</i>,  1968)'
_exptl_absorpt_correction_T_min     0.227
_exptl_absorpt_correction_T_max     0.326
_exptl_special_details
;
;
_diffrn_ambient_temperature     296(2)
_diffrn_radiation_type     MoK\a
_diffrn_radiation_wavelength     0.71073
_diffrn_radiation_source     'fine-focus sealed tube'
_diffrn_radiation_monochromator     graphite
_diffrn_measurement_device_type     'Enraf--Nonius CAD-4'
_diffrn_measurement_method     \w/2\q
_diffrn_detector_area_resol_mean     ?
_diffrn_reflns_number     28494
_diffrn_reflns_av_R_equivalents     0.0640
_diffrn_reflns_av_sigmaI/netI     0.0460
_diffrn_reflns_theta_min     1.91
_diffrn_reflns_theta_max     25.00
_diffrn_reflns_theta_full     25.00
_diffrn_measured_fraction_theta_max     0.999
_diffrn_measured_fraction_theta_full     0.999
_diffrn_reflns_limit_h_min     -17
_diffrn_reflns_limit_h_max     18
_diffrn_reflns_limit_k_min     -19
_diffrn_reflns_limit_k_max     20
_diffrn_reflns_limit_l_min     -23
_diffrn_reflns_limit_l_max     25
_diffrn_standards_number     3
_diffrn_standards_interval_count     200
_diffrn_standards_interval_time     120
_diffrn_standards_decay_%     1
_refine_special_details
;
Refinement of <i>F</i>^2^ against ALL reflections. The weighted <i>R</i>-factor
<i>wR</i> and goodness of fit <i>S</i> are based on <i>F</i>^2^, conventional
<i>R</i>-factors <i>R</i> are based on <i>F</i>, with <i>F</i> set to zero for
negative <i>F</i>^2^. The threshold expression of <i>F</i>^2^ >
\s(<i>F</i>^2^) is used only for calculating <i>R</i>-factors(gt) <i>etc</i>.
and is not relevant to the choice of reflections for refinement.
<i>R</i>-factors based on <i>F</i>^2^ are statistically about twice as large
as those based on <i>F</i>, and <i>R</i>- factors based on ALL data will be
even larger.
;
_reflns_number_total     5005
_reflns_number_gt     3434
_reflns_threshold_expression     I>2\s(I)
_refine_ls_structure_factor_coef     Fsqd
_refine_ls_matrix_type     full
_refine_ls_R_factor_all     0.0733
_refine_ls_R_factor_gt     0.0411
_refine_ls_wR_factor_gt     0.1022
_refine_ls_wR_factor_ref     0.1167
_refine_ls_goodness_of_fit_ref     1.026
_refine_ls_restrained_S_all     1.026
_refine_ls_number_reflns     5005
_refine_ls_number_parameters     324
_refine_ls_number_restraints     0
_refine_ls_hydrogen_treatment     constr
_refine_ls_weighting_scheme     calc
_refine_ls_weighting_details
        'calc w=1/[\s^2^(Fo^2^)+(0.0534P)^2^+15.0374P] where P=(Fo^2^+2Fc^2^)/3'
_atom_sites_solution_hydrogens     geom
_atom_sites_solution_primary     direct
_atom_sites_solution_secondary     difmap
_refine_ls_shift/su_max     0.001
_refine_ls_shift/su_mean     0.000
_refine_diff_density_max     0.663
_refine_diff_density_min     -1.408
_refine_ls_extinction_method     none
_refine_ls_extinction_coef     ?
loop_
    _atom_type_symbol
    _atom_type_description
    _atom_type_scat_dispersion_real
    _atom_type_scat_dispersion_imag
    _atom_type_scat_source
    'C' 'C' 0.0033 0.0016
                         'International Tables Vol C Tables 4.2.6.8 and 6.1.1.4'
    'H' 'H' 0.0000 0.0000
                         'International Tables Vol C Tables 4.2.6.8 and 6.1.1.4'
    'N' 'N' 0.0061 0.0033
                         'International Tables Vol C Tables 4.2.6.8 and 6.1.1.4'
    'O' 'O' 0.0106 0.0060
                         'International Tables Vol C Tables 4.2.6.8 and 6.1.1.4'
    'Zn' 'Zn' 0.2839 1.4301
                         'International Tables Vol C Tables 4.2.6.8 and 6.1.1.4'
    'Se' 'Se' -0.0929 2.2259
                         'International Tables Vol C Tables 4.2.6.8 and 6.1.1.4'
_computing_data_collection     'CAD-4 Software (Enraf--Nonius, 1989)'
_computing_cell_refinement     'CAD-4 Software (Enraf--Nonius, 1989)'
_computing_data_reduction     'XCAD4 (Harms & Wocadlo, 1995)'
_computing_structure_solution     'SHELXS97 (Sheldrick, 2008)'
_computing_structure_refinement     'SHELXL97 (Sheldrick, 2008)'
_computing_molecular_graphics     'SHELXTL (Sheldrick, 2008)'
_computing_publication_material     'SHELXTL (Sheldrick, 2008)'
loop_
    _atom_site_type_symbol
    _atom_site_label
    _atom_site_fract_x
    _atom_site_fract_y
    _atom_site_fract_z
    _atom_site_U_iso_or_equiv
    _atom_site_adp_type
    _atom_site_calc_flag
    _atom_site_refinement_flags
    _atom_site_occupancy
    _atom_site_disorder_assembly
    _atom_site_disorder_group
    C C2 0.3561(4) 0.3166(3) 0.8608(3) 0.0317(14) Uani d . 1 . .
    H H2 0.3380 0.3435 0.8964 0.038 Uiso calc R 1 . .
    C C6 0.4433(4) 0.1993(4) 0.6968(3) 0.0337(14) Uani d . 1 . .
    H H6 0.4983 0.2131 0.6856 0.040 Uiso calc R 1 . .
    C C7 0.2377(4) -0.0020(3) 0.5639(2) 0.0259(13) Uani d . 1 . .
    C C8 0.1506(4) -0.0082(3) 0.5798(3) 0.0308(14) Uani d . 1 . .
    C C9 0.2599(4) -0.0376(3) 0.5056(3) 0.0305(14) Uani d . 1 . .
    C C11 0.4385(4) 0.3222(3) 0.8414(3) 0.0339(14) Uani d . 1 . .
    C C12 0.3006(4) 0.2705(3) 0.8270(3) 0.0303(14) Uani d . 1 . .
    C C14 0.4154(5) 0.1968(4) 0.5531(3) 0.0493(19) Uani d . 1 . .
    H H14A 0.4286 0.2492 0.5690 0.059 Uiso calc R 1 . .
    H H14B 0.4471 0.1897 0.5146 0.059 Uiso calc R 1 . .
    C C15 0.4655(4) 0.2818(3) 0.7888(3) 0.0345(14) Uani d . 1 . .
    H H15 0.5217 0.2854 0.7762 0.041 Uiso calc R 1 . .
    C C16 0.1130(4) 0.0867(4) 0.7353(3) 0.0429(17) Uani d . 1 . .
    H H16A 0.0521 0.0834 0.7302 0.052 Uiso calc R 1 . .
    H H16B 0.1269 0.1396 0.7498 0.052 Uiso calc R 1 . .
    C C17 0.4470(4) 0.1364(4) 0.6005(3) 0.0409(16) Uani d . 1 . .
    H H17A 0.4344 0.0832 0.5860 0.049 Uiso calc R 1 . .
    H H17B 0.5078 0.1412 0.6053 0.049 Uiso calc R 1 . .
    C C19 0.1420(5) 0.0261(4) 0.7831(3) 0.0517(19) Uani d . 1 . .
    H H19A 0.1094 0.0338 0.8212 0.062 Uiso calc R 1 . .
    H H19B 0.1284 -0.0262 0.7672 0.062 Uiso calc R 1 . .
    C C20 0.0937(4) -0.0493(3) 0.5409(3) 0.0336(14) Uani d . 1 . .
    H H20 0.0371 -0.0534 0.5523 0.040 Uiso calc R 1 . .
    C C21 0.4089(4) 0.2357(3) 0.7544(3) 0.0305(13) Uani d . 1 . .
    C C22 0.1210(4) -0.0829(4) 0.4868(3) 0.0374(15) Uani d . 1 . .
    C C23 0.2340(5) 0.0274(4) 0.8000(3) 0.0460(17) Uani d . 1 . .
    H H23A 0.2468 0.0784 0.8188 0.055 Uiso calc R 1 . .
    H H23B 0.2440 -0.0128 0.8317 0.055 Uiso calc R 1 . .
    C C24 0.3801(5) 0.0185(4) 0.7721(3) 0.0508(18) Uani d . 1 . .
    H H24A 0.3868 -0.0196 0.8052 0.076 Uiso calc R 1 . .
    H H24B 0.3902 0.0707 0.7882 0.076 Uiso calc R 1 . .
    H H24C 0.4199 0.0073 0.7392 0.076 Uiso calc R 1 . .
    C C25 0.3231(4) 0.2284(3) 0.7711(3) 0.0283(13) Uani d . 1 . .
    C C26 0.2039(4) -0.0770(4) 0.4687(3) 0.0364(15) Uani d . 1 . .
    H H26 0.2218 -0.0998 0.4312 0.044 Uiso calc R 1 . .
    C C27 0.2824(4) -0.0665(3) 0.7214(3) 0.0411(16) Uani d . 1 . .
    H H27A 0.2894 -0.1048 0.7543 0.062 Uiso calc R 1 . .
    H H27B 0.3235 -0.0759 0.6891 0.062 Uiso calc R 1 . .
    H H27C 0.2266 -0.0711 0.7040 0.062 Uiso calc R 1 . .
    C C28 0.1761(5) 0.2009(4) 0.5649(3) 0.0516(19) Uani d . 1 . .
    H H28A 0.1671 0.2424 0.5348 0.077 Uiso calc R 1 . .
    H H28B 0.1363 0.2062 0.5986 0.077 Uiso calc R 1 . .
    H H28C 0.1685 0.1504 0.5448 0.077 Uiso calc R 1 . .
    C C29 0.2727(5) 0.2868(4) 0.6164(3) 0.0471(18) Uani d . 1 . .
    H H29A 0.2673 0.3253 0.5835 0.071 Uiso calc R 1 . .
    H H29B 0.3275 0.2915 0.6356 0.071 Uiso calc R 1 . .
    H H29C 0.2297 0.2957 0.6475 0.071 Uiso calc R 1 . .
    C C30 0.3234(5) 0.1949(4) 0.5373(3) 0.0463(18) Uani d . 1 . .
    H H30A 0.3126 0.2356 0.5062 0.056 Uiso calc R 1 . .
    H H30B 0.3112 0.1442 0.5178 0.056 Uiso calc R 1 . .
    C C31 0.1173(4) 0.0247(3) 0.6373(3) 0.0333(14) Uani d . 1 . .
    H H31 0.0624 0.0100 0.6480 0.040 Uiso calc R 1 . .
    N N1 0.1546(3) 0.0715(3) 0.6751(2) 0.0295(11) Uani d . 1 . .
    N N2 0.4049(3) 0.1510(3) 0.6611(2) 0.0309(11) Uani d . 1 . .
    N N3 0.2629(3) 0.2064(3) 0.5899(2) 0.0353(12) Uani d . 1 . .
    N N4 0.2942(3) 0.0139(3) 0.7472(2) 0.0341(12) Uani d . 1 . .
    O O1 0.2677(3) 0.1893(2) 0.74031(17) 0.0326(9) Uani d . 1 . .
    O O3 0.2936(2) 0.0318(2) 0.59826(17) 0.0292(9) Uani d . 1 . .
    Se Se1 0.18790(4) 0.26148(5) 0.85594(3) 0.0481(2) Uani d . 1 . .
    H H1A 0.1555 0.2789 0.8292 0.072 Uiso calc R 1 . .
    Se Se2 0.51657(5) 0.38473(4) 0.88781(3) 0.0482(2) Uani d . 1 . .
    H H2A 0.4928 0.4248 0.9006 0.072 Uiso calc R 1 . .
    Se Se3 0.37374(5) -0.02917(5) 0.47921(3) 0.0479(2) Uani d . 1 . .
    H H3A 0.3906 -0.0727 0.4675 0.072 Uiso calc R 1 . .
    Se Se4 0.04414(5) -0.14005(4) 0.43431(3) 0.0517(2) Uani d . 1 . .
    H H4A 0.0342 -0.1141 0.4026 0.078 Uiso calc R 1 . .
    Zn Zn1 0.27994(5) 0.11131(4) 0.66822(3) 0.0408(2) Uani d . 1 . .
loop_
    _atom_site_aniso_label
    _atom_site_aniso_U_11
    _atom_site_aniso_U_22
    _atom_site_aniso_U_33
    _atom_site_aniso_U_12
    _atom_site_aniso_U_13
    _atom_site_aniso_U_23
    C2 0.038(4) 0.032(3) 0.025(3) 0.000(3) 0.001(3) -0.003(3)
    C6 0.029(4) 0.038(4) 0.035(3) -0.002(3) 0.001(3) -0.002(3)
    C7 0.031(4) 0.021(3) 0.026(3) 0.004(3) -0.001(3) 0.005(2)
    C8 0.034(4) 0.027(3) 0.031(3) 0.002(3) -0.002(3) 0.000(3)
    C9 0.037(4) 0.025(3) 0.029(3) 0.007(3) 0.001(3) 0.004(2)
    C11 0.038(4) 0.029(3) 0.035(3) -0.006(3) -0.002(3) -0.001(3)
    C12 0.032(3) 0.029(3) 0.030(3) 0.003(3) 0.003(3) 0.001(3)
    C14 0.061(5) 0.048(4) 0.038(4) -0.007(4) 0.019(4) -0.001(3)
    C15 0.026(3) 0.038(3) 0.040(3) -0.002(3) 0.001(3) -0.002(3)
    C16 0.027(4) 0.061(4) 0.041(4) -0.007(3) 0.009(3) -0.023(3)
    C17 0.031(4) 0.051(4) 0.040(4) 0.001(3) 0.012(3) -0.017(3)
    C19 0.062(5) 0.060(5) 0.033(4) -0.013(4) 0.015(3) -0.004(3)
    C20 0.029(4) 0.032(3) 0.040(3) -0.003(3) -0.003(3) -0.004(3)
    C21 0.026(3) 0.033(3) 0.033(3) -0.002(3) -0.001(3) -0.005(3)
    C22 0.043(4) 0.031(3) 0.038(4) 0.001(3) -0.009(3) 0.000(3)
    C23 0.061(5) 0.047(4) 0.030(3) -0.006(4) 0.002(3) 0.006(3)
    C24 0.052(5) 0.050(4) 0.050(4) -0.004(4) -0.007(4) 0.010(3)
    C25 0.030(3) 0.025(3) 0.030(3) -0.002(3) -0.001(3) 0.001(3)
    C26 0.052(4) 0.032(3) 0.025(3) 0.008(3) -0.001(3) -0.004(3)
    C27 0.052(4) 0.027(3) 0.044(4) -0.003(3) 0.002(3) 0.006(3)
    C28 0.064(5) 0.038(4) 0.053(4) 0.008(4) -0.005(4) 0.005(3)
    C29 0.069(5) 0.033(4) 0.039(4) 0.006(3) 0.005(4) 0.002(3)
    C30 0.064(5) 0.041(4) 0.034(4) -0.001(4) 0.008(3) 0.001(3)
    C31 0.026(3) 0.034(3) 0.041(3) 0.000(3) 0.001(3) 0.001(3)
    N1 0.021(3) 0.035(3) 0.033(3) -0.002(2) 0.003(2) -0.005(2)
    N2 0.023(3) 0.037(3) 0.032(3) -0.003(2) 0.007(2) -0.004(2)
    N3 0.040(3) 0.029(3) 0.037(3) 0.000(2) -0.001(2) -0.001(2)
    N4 0.038(3) 0.031(3) 0.033(3) -0.005(2) -0.001(2) -0.001(2)
    O1 0.030(2) 0.035(2) 0.033(2) -0.0030(19) 0.0047(19) -0.0088(19)
    O3 0.026(2) 0.032(2) 0.029(2) -0.0031(18) -0.0007(17) -0.0074(18)
    Se1 0.0359(4) 0.0637(5) 0.0448(4) -0.0061(4) 0.0120(3) -0.0130(4)
    Se2 0.0418(4) 0.0535(5) 0.0492(4) -0.0096(3) -0.0053(3) -0.0182(3)
    Se3 0.0401(4) 0.0656(5) 0.0379(4) 0.0013(4) 0.0104(3) -0.0119(3)
    Se4 0.0552(5) 0.0488(4) 0.0511(4) 0.0001(4) -0.0231(4) -0.0151(3)
    Zn1 0.0388(5) 0.0432(5) 0.0404(4) -0.0027(4) 0.0028(4) -0.0059(3)
_geom_special_details
;
All e.s.d.'s (except the e.s.d. in the dihedral angle between two l.s. planes)
are estimated using the full covariance matrix. The cell e.s.d.'s are taken
into account individually in the estimation of e.s.d.'s in distances, angles
and torsion angles; correlations between e.s.d.'s in cell parameters are only
used when they are defined by crystal symmetry. An approximate (isotropic)
treatment of cell e.s.d.'s is used for estimating e.s.d.'s involving l.s.
planes.
;
loop_
    _geom_bond_atom_site_label_1
    _geom_bond_atom_site_label_2
    _geom_bond_site_symmetry_2
    _geom_bond_distance
    _geom_bond_publ_flag
    C2 C11 . 1.370(8) ?
    C2 C12 . 1.376(8) ?
    C2 H2 . 0.9300 ?
    C6 N2 . 1.269(7) ?
    C6 C21 . 1.475(8) ?
    C6 H6 . 0.9300 ?
    C7 O3 . 1.280(7) ?
    C7 C8 . 1.421(8) ?
    C7 C9 . 1.423(8) ?
    C8 C20 . 1.406(8) ?
    C8 C31 . 1.446(8) ?
    C9 C26 . 1.359(8) ?
    C9 Se3 . 1.890(6) ?
    C11 C15 . 1.378(8) ?
    C11 Se2 . 1.901(6) ?
    C12 C25 . 1.432(8) ?
    C12 Se1 . 1.892(6) ?
    C14 C30 . 1.492(10) ?
    C14 C17 . 1.518(9) ?
    C14 H14A . 0.9700 ?
    C14 H14B . 0.9700 ?
    C15 C21 . 1.394(8) ?
    C15 H15 . 0.9300 ?
    C16 N1 . 1.463(7) ?
    C16 C19 . 1.514(9) ?
    C16 H16A . 0.9700 ?
    C16 H16B . 0.9700 ?
    C17 N2 . 1.472(7) ?
    C17 H17A . 0.9700 ?
    C17 H17B . 0.9700 ?
    C19 C23 . 1.499(10) ?
    C19 H19A . 0.9700 ?
    C19 H19B . 0.9700 ?
    C20 C22 . 1.354(8) ?
    C20 H20 . 0.9300 ?
    C21 C25 . 1.407(8) ?
    C22 C26 . 1.370(9) ?
    C22 Se4 . 1.912(6) ?
    C23 N4 . 1.491(8) ?
    C23 H23A . 0.9700 ?
    C23 H23B . 0.9700 ?
    C24 N4 . 1.461(8) ?
    C24 H24A . 0.9600 ?
    C24 H24B . 0.9600 ?
    C24 H24C . 0.9600 ?
    C25 O1 . 1.277(6) ?
    C26 H26 . 0.9300 ?
    C27 N4 . 1.476(7) ?
    C27 H27A . 0.9600 ?
    C27 H27B . 0.9600 ?
    C27 H27C . 0.9600 ?
    C28 N3 . 1.474(9) ?
    C28 H28A . 0.9600 ?
    C28 H28B . 0.9600 ?
    C28 H28C . 0.9600 ?
    C29 N3 . 1.477(8) ?
    C29 H29A . 0.9600 ?
    C29 H29B . 0.9600 ?
    C29 H29C . 0.9600 ?
    C30 N3 . 1.486(8) ?
    C30 H30A . 0.9700 ?
    C30 H30B . 0.9700 ?
    C31 N1 . 1.273(7) ?
    C31 H31 . 0.9300 ?
    Zn1 N1 . 2.096(5) y
    Zn1 N2 . 2.092(5) y
    Zn1 N3 . 2.330(5) y
    Zn1 N4 . 2.362(5) y
    Zn1 O1 . 2.031(4) y
    Zn1 O3 . 2.017(4) y
    Se1 H1A . 0.8200 ?
    Se2 H2A . 0.8200 ?
    Se3 H3A . 0.8200 ?
    Se4 H4A . 0.8200 ?
loop_
    _geom_angle_atom_site_label_1
    _geom_angle_atom_site_label_2
    _geom_angle_atom_site_label_3
    _geom_angle_site_symmetry_1
    _geom_angle_site_symmetry_3
    _geom_angle
    _geom_angle_publ_flag
    C11 C2 C12 . . 119.1(5) ?
    C11 C2 H2 . . 120.4 ?
    C12 C2 H2 . . 120.4 ?
    N2 C6 C21 . . 126.1(6) ?
    N2 C6 H6 . . 117.0 ?
    C21 C6 H6 . . 117.0 ?
    O3 C7 C8 . . 124.4(5) ?
    O3 C7 C9 . . 121.1(5) ?
    C8 C7 C9 . . 114.5(5) ?
    C20 C8 C7 . . 121.1(5) ?
    C20 C8 C31 . . 117.1(6) ?
    C7 C8 C31 . . 121.8(5) ?
    C26 C9 C7 . . 123.5(6) ?
    C26 C9 Se3 . . 119.0(5) ?
    C7 C9 Se3 . . 117.6(4) ?
    C2 C11 C15 . . 120.3(6) ?
    C2 C11 Se2 . . 119.9(4) ?
    C15 C11 Se2 . . 119.8(5) ?
    C2 C12 C25 . . 123.9(6) ?
    C2 C12 Se1 . . 118.4(4) ?
    C25 C12 Se1 . . 117.7(4) ?
    C30 C14 C17 . . 117.2(6) ?
    C30 C14 H14A . . 108.0 ?
    C17 C14 H14A . . 108.0 ?
    C30 C14 H14B . . 108.0 ?
    C17 C14 H14B . . 108.0 ?
    H14A C14 H14B . . 107.3 ?
    C11 C15 C21 . . 120.4(6) ?
    C11 C15 H15 . . 119.8 ?
    C21 C15 H15 . . 119.8 ?
    N1 C16 C19 . . 109.6(5) ?
    N1 C16 H16A . . 109.8 ?
    C19 C16 H16A . . 109.8 ?
    N1 C16 H16B . . 109.8 ?
    C19 C16 H16B . . 109.8 ?
    H16A C16 H16B . . 108.2 ?
    N2 C17 C14 . . 108.7(5) ?
    N2 C17 H17A . . 110.0 ?
    C14 C17 H17A . . 110.0 ?
    N2 C17 H17B . . 110.0 ?
    C14 C17 H17B . . 110.0 ?
    H17A C17 H17B . . 108.3 ?
    C23 C19 C16 . . 116.4(6) ?
    C23 C19 H19A . . 108.2 ?
    C16 C19 H19A . . 108.2 ?
    C23 C19 H19B . . 108.2 ?
    C16 C19 H19B . . 108.2 ?
    H19A C19 H19B . . 107.3 ?
    C22 C20 C8 . . 120.2(6) ?
    C22 C20 H20 . . 119.9 ?
    C8 C20 H20 . . 119.9 ?
    C15 C21 C25 . . 122.3(5) ?
    C15 C21 C6 . . 115.7(5) ?
    C25 C21 C6 . . 121.9(5) ?
    C20 C22 C26 . . 120.9(6) ?
    C20 C22 Se4 . . 120.4(5) ?
    C26 C22 Se4 . . 118.7(5) ?
    N4 C23 C19 . . 115.8(5) ?
    N4 C23 H23A . . 108.3 ?
    C19 C23 H23A . . 108.3 ?
    N4 C23 H23B . . 108.3 ?
    C19 C23 H23B . . 108.3 ?
    H23A C23 H23B . . 107.4 ?
    N4 C24 H24A . . 109.5 ?
    N4 C24 H24B . . 109.5 ?
    H24A C24 H24B . . 109.5 ?
    N4 C24 H24C . . 109.5 ?
    H24A C24 H24C . . 109.5 ?
    H24B C24 H24C . . 109.5 ?
    O1 C25 C21 . . 125.2(5) ?
    O1 C25 C12 . . 120.9(5) ?
    C21 C25 C12 . . 113.9(5) ?
    C9 C26 C22 . . 119.7(6) ?
    C9 C26 H26 . . 120.1 ?
    C22 C26 H26 . . 120.1 ?
    N4 C27 H27A . . 109.5 ?
    N4 C27 H27B . . 109.5 ?
    H27A C27 H27B . . 109.5 ?
    N4 C27 H27C . . 109.5 ?
    H27A C27 H27C . . 109.5 ?
    H27B C27 H27C . . 109.5 ?
    N3 C28 H28A . . 109.5 ?
    N3 C28 H28B . . 109.5 ?
    H28A C28 H28B . . 109.5 ?
    N3 C28 H28C . . 109.5 ?
    H28A C28 H28C . . 109.5 ?
    H28B C28 H28C . . 109.5 ?
    N3 C29 H29A . . 109.5 ?
    N3 C29 H29B . . 109.5 ?
    H29A C29 H29B . . 109.5 ?
    N3 C29 H29C . . 109.5 ?
    H29A C29 H29C . . 109.5 ?
    H29B C29 H29C . . 109.5 ?
    N3 C30 C14 . . 117.0(5) ?
    N3 C30 H30A . . 108.0 ?
    C14 C30 H30A . . 108.0 ?
    N3 C30 H30B . . 108.0 ?
    C14 C30 H30B . . 108.0 ?
    H30A C30 H30B . . 107.3 ?
    N1 C31 C8 . . 127.2(6) ?
    N1 C31 H31 . . 116.4 ?
    C8 C31 H31 . . 116.4 ?
    C31 N1 C16 . . 116.9(5) ?
    C31 N1 Zn1 . . 126.4(4) ?
    C16 N1 Zn1 . . 115.5(4) ?
    C6 N2 C17 . . 114.6(5) ?
    C6 N2 Zn1 . . 127.8(4) ?
    C17 N2 Zn1 . . 115.9(4) ?
    C28 N3 C29 . . 107.1(5) ?
    C28 N3 C30 . . 108.5(5) ?
    C29 N3 C30 . . 109.9(5) ?
    C28 N3 Zn1 . . 108.9(4) ?
    C29 N3 Zn1 . . 110.3(4) ?
    C30 N3 Zn1 . . 112.0(4) ?
    C24 N4 C27 . . 107.5(5) ?
    C24 N4 C23 . . 108.1(5) ?
    C27 N4 C23 . . 109.9(5) ?
    C24 N4 Zn1 . . 108.1(4) ?
    C27 N4 Zn1 . . 111.3(4) ?
    C23 N4 Zn1 . . 111.7(4) ?
    C25 O1 Zn1 . . 131.0(4) ?
    C7 O3 Zn1 . . 130.1(4) ?
    C12 Se1 H1A . . 109.5 ?
    C11 Se2 H2A . . 109.5 ?
    C9 Se3 H3A . . 109.5 ?
    C22 Se4 H4A . . 109.5 ?
    O3 Zn1 O1 . . 178.46(16) ?
    O3 Zn1 N2 . . 93.35(17) ?
    O1 Zn1 N2 . . 86.43(17) ?
    O3 Zn1 N1 . . 86.55(17) ?
    O1 Zn1 N1 . . 93.68(17) ?
    N2 Zn1 N1 . . 179.8(2) ?
    O3 Zn1 N3 . . 86.68(16) ?
    O1 Zn1 N3 . . 94.79(16) ?
    N2 Zn1 N3 . . 80.60(19) ?
    N1 Zn1 N3 . . 99.28(19) ?
    O3 Zn1 N4 . . 93.03(16) ?
    O1 Zn1 N4 . . 85.51(16) ?
    N2 Zn1 N4 . . 100.64(18) ?
    N1 Zn1 N4 . . 79.48(18) ?
    N3 Zn1 N4 . . 178.74(18) ?
