# Supplementary material for: Bis{2-[3-(dimethyl­amino)propyl­imino­meth­yl]-4,6-dihydro­seleno­phenolato}zinc(II)
Source: Acta Crystallogr Sect E Struct Rep Online. 2009 Aug 19;65(Pt 9):m1090. doi: 10.1107/S1600536809032061 (PMC2969977; doi:10.1107/S1600536809032061)
Supplement: Supplementary file 2 [file e-65-m1090-Isup2.hkl]

# 
# h,k,l, Fc-squared, Fo-squared, sigma(Fo-squared) and status flag 
# 
data_I
_shelx_title ' Pbca in Pbca' 
_shelx_refln_list_code          4 
_shelx_F_calc_maximum      585.36 
_exptl_crystal_F_000      3104.00 
_reflns_d_resolution_high  0.8409 
 
loop_ 
 _symmetry_equiv_pos_as_xyz 
 'x, y, z' 
 '-x+1/2, -y, z+1/2' 
 '-x, y+1/2, -z+1/2' 
 'x+1/2, -y+1/2, -z' 
 '-x, -y, -z' 
 'x-1/2, y, -z-1/2' 
 'x, -y-1/2, z-1/2' 
 '-x-1/2, y-1/2, z' 
 
_cell_length_a    15.8066 
_cell_length_b    16.8746 
_cell_length_c    21.2966 
_cell_angle_alpha  90.000 
_cell_angle_beta   90.000 
_cell_angle_gamma  90.000 
 
_shelx_F_squared_multiplier     1.000 
 
loop_ 
 _refln_index_h 
 _refln_index_k 
 _refln_index_l 
 _refln_F_squared_calc 
 _refln_F_squared_meas 
 _refln_F_squared_sigma 
 _refln_observed_status 
   2   0   0   110109.80    94056.17   2332.35 o 
   4   0   0    39137.79    34203.98   1053.20 o 
   6   0   0     3875.47     4235.76    409.79 o 
   8   0   0     1872.33     1837.99    213.29 o 
  10   0   0     5543.21     5359.29    347.39 o 
  12   0   0    58784.72    64182.55   2269.16 o 
  14   0   0     1123.15     1868.94    712.34 o 
  16   0   0     1896.47     1057.03    781.28 o 
  18   0   0        8.60      562.98    892.34 o 
   2   1   0    50818.80    50158.98    905.70 o 
   4   1   0    94520.50   110075.52   1994.49 o 
   6   1   0    55279.43    51166.29   1738.73 o 
   8   1   0    27212.93    27496.11    568.22 o 
  10   1   0     9718.39     9199.07    304.70 o 
  12   1   0    64064.67    70761.37   1406.85 o 
  14   1   0      660.96      202.64    447.15 o 
  16   1   0     8971.20     8783.18    733.65 o 
  18   1   0    10259.48     9672.67    829.86 o 
   0   2   0     4557.83     4067.25    149.36 o 
   2   2   0      531.63      978.58     82.56 o 
   4   2   0    66509.02    75654.21   1401.19 o 
   6   2   0    18434.17    18338.59    450.64 o 
   8   2   0   215574.97   225656.28   3910.40 o 
  10   2   0     1555.39     1736.59    182.45 o 
  12   2   0    18625.51    20084.23   1218.46 o 
  14   2   0    14060.87    14928.57    564.67 o 
  16   2   0      303.51      856.65    553.76 o 
  18   2   0     1637.41     1630.57    613.29 o 
   2   3   0      334.45      573.58     52.49 o 
   4   3   0    66222.15    62010.84    946.28 o 
   6   3   0   101741.90    94659.59   1457.10 o 
   8   3   0    29179.97    28500.70    654.58 o 
  10   3   0    19272.30    20419.08   1004.13 o 
  12   3   0       26.14       -7.97    260.79 o 
  14   3   0    11991.06    11572.57    531.71 o 
  16   3   0     2377.85     2907.30    609.16 o 
  18   3   0     3244.15     3387.53   1001.49 o 
   0   4   0    17002.24    25008.62    693.19 o 
   2   4   0   342647.56   375778.69   5120.72 o 
   4   4   0   231308.19   223956.36   4591.99 o 
   6   4   0     2614.16     2599.32    192.94 o 
   8   4   0     1680.10     1436.81    225.78 o 
  10   4   0     8263.14     8580.67    429.83 o 
  12   4   0      499.78      675.33    304.81 o 
  14   4   0     4807.46     5948.20    445.72 o 
  18   4   0     6918.62     8969.69    806.95 o 
   2   5   0   173097.34   176670.27   2455.54 o 
   4   5   0     2256.71     2174.62    111.53 o 
   6   5   0     6136.26     6142.21    247.55 o 
   8   5   0     2089.27     2683.37    252.71 o 
  10   5   0     2163.60     3038.96    319.10 o 
  12   5   0     3107.66     3261.67    308.15 o 
  14   5   0    23071.98    22798.39    951.54 o 
  16   5   0     6778.33     6203.81    507.19 o 
  18   5   0      784.58      151.36    599.37 o 
   0   6   0     2027.44     1217.88    180.00 o 
   2   6   0    35566.74    35845.27    578.32 o 
   4   6   0    18406.59    17131.77    636.65 o 
   6   6   0    29564.00    30567.82    492.75 o 
   8   6   0    13460.76    13453.80    430.15 o 
  10   6   0    49063.98    48603.29    977.46 o 
  12   6   0     3007.09     1886.47    292.67 o 
  14   6   0        4.07      359.98    352.81 o 
  16   6   0       28.35     -816.18    544.12 o 
   2   7   0     1046.16      598.57    130.63 o 
   4   7   0      487.90      308.77    120.74 o 
   6   7   0    38415.61    42199.70    868.98 o 
   8   7   0    19562.41    17799.36    404.89 o 
  10   7   0    26631.24    25587.51    956.72 o 
  12   7   0    34719.40    34447.01    804.81 o 
  14   7   0     2575.06     2700.13    372.58 o 
  16   7   0     4002.19     3568.79    478.39 o 
   0   8   0   161804.03   161874.38   3990.66 o 
   2   8   0     5971.23     8041.59    212.37 o 
   4   8   0    46324.75    44245.96    616.48 o 
   6   8   0    17342.59    19095.05    525.28 o 
   8   8   0     3550.15     3027.17    271.42 o 
  10   8   0     7292.33     6946.37    341.33 o 
  12   8   0     7375.33     7524.16    335.83 o 
  14   8   0     1086.75     1111.46    273.76 o 
  16   8   0       12.65     -341.37    399.61 o 
   2   9   0    17549.63    17615.04    316.90 o 
   4   9   0    33895.46    34345.15    615.80 o 
   6   9   0    17914.20    19085.04    596.04 o 
   8   9   0     2441.84     2511.26    295.19 o 
  10   9   0     4538.56     4538.81    258.08 o 
  12   9   0     1189.91     1005.05    244.52 o 
  14   9   0     1603.71     1633.38    300.19 o 
  16   9   0      888.92      584.80    344.78 o 
   0  10   0     1637.34     1443.84    279.58 o 
   2  10   0     9626.21     9770.34    229.50 o 
   4  10   0    19625.79    20036.28    369.58 o 
   6  10   0      200.45      179.28    179.06 o 
   8  10   0    22057.32    21488.74    552.95 o 
  10  10   0      252.09      402.46    208.69 o 
  12  10   0     2536.91     2552.67    281.78 o 
  14  10   0     7244.04     7558.89    392.94 o 
  16  10   0     1192.41     1644.43    353.07 o 
   2  11   0      560.90      712.01    124.98 o 
   4  11   0    58457.64    57475.63   1274.19 o 
   6  11   0    34620.85    34492.95   1129.68 o 
   8  11   0    25521.62    25268.48    587.22 o 
  10  11   0     5106.29     4924.95    324.44 o 
  12  11   0     7026.11     6642.51    341.76 o 
  14  11   0       17.16       -2.71    280.42 o 
   0  12   0    33946.34    31771.43    772.98 o 
   2  12   0     8615.20     8874.93    230.81 o 
   4  12   0    14621.37    14884.57    425.33 o 
   6  12   0      704.05      953.77    197.82 o 
   8  12   0     8211.17     7915.02    343.66 o 
  10  12   0     1884.42     2033.35    432.20 o 
  12  12   0     1724.87     1980.99    340.41 o 
  14  12   0       42.45      228.25    356.73 o 
   2  13   0    10923.55    11045.17    290.91 o 
   4  13   0     6363.34     6152.46    272.76 o 
   6  13   0      751.24      418.19    208.00 o 
   8  13   0     2768.88     2928.88    282.58 o 
  10  13   0      381.22      192.97    261.92 o 
  12  13   0      932.54     1227.41    345.40 o 
  14  13   0     2855.12     3216.27    416.89 o 
   0  14   0     9444.16     9238.24    358.77 o 
   2  14   0     7944.35     7819.43    295.49 o 
   4  14   0       70.66     -182.52    189.26 o 
   6  14   0     1001.52      687.10    234.06 o 
   8  14   0     7688.92     7677.37    366.03 o 
  10  14   0    10348.94    10957.67    457.14 o 
  12  14   0       81.56     -178.16    322.50 o 
   2  15   0      196.27      -96.58    192.37 o 
   4  15   0     2408.01     2700.98    248.86 o 
   6  15   0     7117.72     6473.22    339.71 o 
   8  15   0     7871.18     7577.98    389.78 o 
  10  15   0        1.68      175.12    296.92 o 
  12  15   0     6632.28     7871.03    549.10 o 
   0  16   0      226.26      203.11    227.33 o 
   2  16   0       85.03       51.98    209.18 o 
   4  16   0     6341.73     6042.49    331.67 o 
   6  16   0      627.51      681.16    267.18 o 
   8  16   0     2115.98     2140.13    348.82 o 
  10  16   0      134.11      157.70    350.15 o 
   2  17   0       10.68      -78.05    417.45 o 
   4  17   0     3976.85     4586.78    448.80 o 
   6  17   0        5.83     -315.51    505.53 o 
   8  17   0     1920.89     2368.00    381.62 o 
   0  18   0     1795.89     1164.26    471.07 o 
   2  18   0      631.82     1009.59    559.15 o 
   4  18   0     6980.69     6778.16    518.99 o 
   6  18   0      284.08      755.84    410.05 o 
   8  18   0      345.53      169.52    440.72 o 
   2  19   0        7.19     -303.68    321.95 o 
   4  19   0     5468.07     5794.03    526.19 o 
   6  19   0      564.14      258.85    428.34 o 
   1   1   1    24614.23    24006.17    300.54 o 
   2   1   1     1557.21     1399.78     72.41 o 
   3   1   1     7269.77     7367.73    297.95 o 
   4   1   1     1039.42      734.29     79.72 o 
   5   1   1     2979.05     2745.02    134.88 o 
   6   1   1   138920.08   138282.41   1316.26 o 
   7   1   1    12993.76    14741.03    253.63 o 
   8   1   1    12135.86    12194.36    276.04 o 
   9   1   1    59319.38    56628.34    981.40 o 
  10   1   1    13187.71    12092.25    289.35 o 
  11   1   1     1837.70     1942.19    157.20 o 
  12   1   1      618.56      777.88    209.53 o 
  13   1   1      473.12      551.69    204.23 o 
  14   1   1     1425.91     2611.91    356.15 o 
  15   1   1     5753.97     6544.34    469.51 o 
  16   1   1      470.73      271.93    366.52 o 
  17   1   1      601.34      848.55    395.39 o 
  18   1   1       12.82      354.76    434.26 o 
   0   2   1   114730.95   106469.91   1811.10 o 
   1   2   1     1380.18      851.26     39.68 o 
   2   2   1    58650.30    54918.25    549.84 o 
   3   2   1    75184.67    73697.65    702.81 o 
   4   2   1     1848.76     3639.70    108.78 o 
   5   2   1    24763.02    26913.79    338.31 o 
   6   2   1    56850.09    56851.21    640.76 o 
   7   2   1    16377.82    15611.86    257.66 o 
   8   2   1     2060.90     2073.52    130.79 o 
   9   2   1    53491.76    56376.33   1002.97 o 
  10   2   1     3570.59     4473.24    166.18 o 
  11   2   1    14583.36    15391.91    476.82 o 
  12   2   1     9773.63    10821.10    383.37 o 
  13   2   1     1561.05     1601.24    220.35 o 
  14   2   1      523.51      743.96    230.12 o 
  15   2   1      569.53      430.10    360.03 o 
  16   2   1     2447.31     2933.17    409.75 o 
  17   2   1     1791.06     2232.65    797.12 o 
  18   2   1     3854.69     4381.53    488.28 o 
   1   3   1     2016.02     2290.62     60.21 o 
   2   3   1    39794.11    35437.89   2194.38 o 
   3   3   1     9290.74    11217.71    155.68 o 
   4   3   1     4328.71     5963.21    279.75 o 
   5   3   1     6023.97     6088.46    164.81 o 
   6   3   1    17638.95    14934.16    249.35 o 
   7   3   1     1566.76     1792.41    130.27 o 
   8   3   1      100.11      253.15    127.16 o 
   9   3   1     3008.82     3132.47    148.52 o 
  10   3   1     9087.93     9113.52    287.72 o 
  11   3   1    15722.49    15801.89    416.71 o 
  12   3   1      271.68       72.50    216.88 o 
  13   3   1    21047.34    21573.56    463.30 o 
  14   3   1     2921.12     3271.67    326.43 o 
  15   3   1     1846.05     1652.28    256.73 o 
  16   3   1     1110.27     1605.66    398.30 o 
  17   3   1      978.84     1034.31    421.15 o 
  18   3   1      653.11      621.34    432.23 o 
   0   4   1    16723.81    16316.16    283.65 o 
   1   4   1    99835.62   106497.58    974.48 o 
   2   4   1    18834.27    17870.81    220.88 o 
   3   4   1    17364.85    16290.66    183.36 o 
   4   4   1    12321.64    13051.75    186.79 o 
   5   4   1    18589.93    18075.40    276.04 o 
   6   4   1     3504.85     4361.85    166.71 o 
   7   4   1     8038.87     8234.59    209.61 o 
   8   4   1       39.28      236.38    122.62 o 
   9   4   1     1077.02     1140.75    157.13 o 
  10   4   1      307.84      500.24    166.07 o 
  11   4   1     1120.76     1313.41    212.34 o 
  12   4   1     4388.61     4652.84    363.10 o 
  13   4   1      309.01      409.35    213.27 o 
  14   4   1      380.73      700.63    240.39 o 
  15   4   1     1068.23      880.17    263.13 o 
  16   4   1       14.70     -355.63    353.00 o 
  17   4   1     4530.43     3816.51    467.84 o 
  18   4   1       33.69     -613.24    408.82 o 
   1   5   1     1226.20     1860.92     77.67 o 
   2   5   1     2069.61     1864.94     75.08 o 
   3   5   1    14108.45    16733.66    245.39 o 
   4   5   1      430.95     1084.57     66.32 o 
   5   5   1    61072.16    60621.50    617.96 o 
   6   5   1    19201.21    16045.13    253.62 o 
   7   5   1       36.69      116.36    107.22 o 
   8   5   1      303.78      986.62    135.53 o 
   9   5   1     3368.85     3210.54    184.23 o 
  10   5   1    33594.04    33686.41    525.15 o 
  11   5   1     7935.86     7952.10    306.70 o 
  12   5   1     1997.76     1688.27    238.77 o 
  13   5   1     5540.06     5912.88    378.13 o 
  14   5   1     3690.10     3800.40    294.09 o 
  15   5   1     1211.38     1002.94    280.67 o 
  16   5   1     1463.26     1240.73    292.77 o 
  17   5   1       81.38     -363.16    397.44 o 
  18   5   1        1.49      103.96    430.30 o 
   0   6   1      601.89      139.38     80.93 o 
   1   6   1     2298.36     1867.77    101.25 o 
   2   6   1    15226.12    13397.50    169.85 o 
   3   6   1     6128.83     4981.87    127.70 o 
   4   6   1     2607.08     1990.94     87.60 o 
   5   6   1    36723.39    39736.27    406.33 o 
   6   6   1     5968.81     5727.01    180.94 o 
   7   6   1   119778.08   119927.14   1096.30 o 
   8   6   1    20984.65    21375.63    318.14 o 
   9   6   1       17.21      -48.37    134.96 o 
  10   6   1      147.03      188.29    162.44 o 
  11   6   1      294.73      213.26    181.74 o 
  12   6   1     5590.40     5889.40    279.71 o 
  13   6   1    11285.47    11109.59    344.22 o 
  14   6   1        1.91     -202.09    220.14 o 
  15   6   1       11.02     -235.85    329.18 o 
  16   6   1     1086.46     1298.82    300.75 o 
  17   6   1       97.44      166.15    333.70 o 
   1   7   1      906.26      850.71     72.17 o 
   2   7   1     1287.53     1519.16     72.23 o 
   3   7   1    28445.91    28482.21    323.46 o 
   4   7   1    18196.76    17965.66    269.35 o 
   5   7   1      448.67      538.33     85.07 o 
   6   7   1     3319.82     3442.75    140.93 o 
   7   7   1     3571.85     3761.57    134.43 o 
   8   7   1     2274.07     2203.27    127.08 o 
   9   7   1    10920.85    10844.87    251.65 o 
  10   7   1     6512.88     6693.09    221.03 o 
  11   7   1     8663.28     8364.75    366.50 o 
  12   7   1       11.01      153.78    202.45 o 
  13   7   1        6.44     -106.21    200.14 o 
  14   7   1       50.12     -127.13    223.56 o 
  15   7   1     1274.81     1045.75    283.49 o 
  16   7   1       48.08     -261.71    284.59 o 
  17   7   1        2.99      175.62    302.88 o 
   0   8   1    25935.94    28805.51    514.26 o 
   1   8   1    49572.53    49769.46    483.90 o 
   2   8   1     6340.58     5331.97    153.94 o 
   3   8   1     6559.10     6952.39    147.86 o 
   4   8   1      322.79      682.06     79.15 o 
   5   8   1       96.94       -1.34     95.32 o 
   6   8   1     9112.96     8746.29    206.55 o 
   7   8   1       19.75      -16.40     92.46 o 
   8   8   1      200.74      130.36    104.68 o 
   9   8   1     5797.80     6318.00    190.91 o 
  10   8   1     1183.62      870.95    146.69 o 
  11   8   1      169.62      105.48    151.43 o 
  12   8   1      984.94      620.31    174.45 o 
  13   8   1     3716.45     3358.30    229.75 o 
  14   8   1     1623.38     1865.40    236.04 o 
  15   8   1     5123.31     5544.91    330.58 o 
  16   8   1     1579.14     1552.17    307.50 o 
  17   8   1        3.03       -3.20    271.09 o 
   1   9   1     8160.82     8257.51    159.80 o 
   2   9   1    18212.58    17693.39    302.35 o 
   3   9   1    21425.16    23727.01    287.52 o 
   4   9   1     8807.02     7821.71    161.83 o 
   5   9   1     7733.62     6894.88    180.86 o 
   6   9   1    20691.86    19714.51    316.03 o 
   7   9   1      119.85      337.52    142.70 o 
   8   9   1      288.42      224.17    120.50 o 
   9   9   1     8534.41     8158.28    219.84 o 
  10   9   1     2114.18     2276.41    163.32 o 
  11   9   1      177.20       -5.65    152.42 o 
  12   9   1      830.55      718.65    167.71 o 
  13   9   1     1145.11     1508.19    194.97 o 
  14   9   1     1211.16     1259.84    200.26 o 
  15   9   1      155.72     -196.59    204.69 o 
  16   9   1      485.54      386.93    229.56 o 
   0  10   1     3020.89     3040.11    193.78 o 
   1  10   1      119.55      113.62     78.45 o 
   2  10   1     5660.59     5031.37    167.64 o 
   3  10   1    43279.24    41994.07    445.95 o 
   4  10   1      696.54     1057.45     97.93 o 
   5  10   1      197.91      129.85    106.85 o 
   6  10   1    15610.41    14456.42    274.94 o 
   7  10   1       12.94     -135.06    124.26 o 
   8  10   1       87.08      136.40    145.07 o 
   9  10   1    35249.59    33729.99    498.59 o 
  10  10   1     1214.21     1209.09    187.82 o 
  11  10   1      363.45      578.52    163.49 o 
  12  10   1     3310.63     3511.23    228.42 o 
  13  10   1       25.94      -57.11    170.93 o 
  14  10   1     2455.62     3163.57    231.82 o 
  15  10   1       29.07      -45.21    211.02 o 
  16  10   1      352.32       -2.13    237.53 o 
   1  11   1     5118.98     4912.45    142.54 o 
   2  11   1     8253.95     8693.25    229.80 o 
   3  11   1     4634.54     4903.90    175.34 o 
   4  11   1      394.25      231.89    115.64 o 
   5  11   1     2317.58     2630.12    177.51 o 
   6  11   1     1429.69     1491.31    146.68 o 
   7  11   1     4488.42     3830.44    237.10 o 
   8  11   1     3850.25     3839.02    199.97 o 
   9  11   1     8946.38     8943.61    307.51 o 
  10  11   1     2983.70     3712.41    349.63 o 
  11  11   1      341.04      412.51    193.56 o 
  12  11   1     1145.29      956.65    196.05 o 
  13  11   1      927.83      751.62    189.49 o 
  14  11   1      252.58       32.81    203.49 o 
  15  11   1      230.12      351.63    218.16 o 
   0  12   1    12756.47    12009.86    548.93 o 
   1  12   1       28.45       70.18     99.68 o 
   2  12   1    55996.03    55744.65    577.19 o 
   3  12   1      117.32       34.96     94.53 o 
   4  12   1     1575.94     1550.19    200.52 o 
   5  12   1    19121.15    18315.27    405.55 o 
   6  12   1     1657.32     1783.82    158.59 o 
   7  12   1     1430.13     1279.05    165.38 o 
   8  12   1      613.79      640.93    171.11 o 
   9  12   1      437.72      219.61    181.37 o 
  10  12   1     2846.85     3485.77    224.12 o 
  11  12   1     1148.07     1221.36    215.69 o 
  12  12   1     4029.02     3713.34    255.66 o 
  13  12   1     1281.18     1485.01    254.49 o 
  14  12   1      159.59      118.43    255.17 o 
  15  12   1       19.60      274.14    249.12 o 
   1  13   1    34070.13    34061.60    388.88 o 
   2  13   1      617.04      519.57    103.68 o 
   3  13   1     2292.07     2394.53    165.11 o 
   4  13   1        9.76      -72.89    127.72 o 
   5  13   1    11930.52    12077.97    291.33 o 
   6  13   1     5107.83     5233.32    211.84 o 
   7  13   1      167.32       49.85    160.83 o 
   8  13   1      395.39      544.12    184.97 o 
   9  13   1     3059.08     3211.66    217.15 o 
  10  13   1    11926.03    11686.65    320.70 o 
  11  13   1     2775.99     2892.95    242.75 o 
  12  13   1     2104.68     2473.35    251.84 o 
  13  13   1       86.01      426.40    240.51 o 
  14  13   1     3074.20     3244.10    301.26 o 
   0  14   1      120.77      175.07    137.34 o 
   1  14   1      542.02      521.82    112.18 o 
   2  14   1     4746.81     4579.47    177.77 o 
   3  14   1       31.58      -91.45    133.48 o 
   4  14   1     1467.55     1391.68    159.74 o 
   5  14   1     2199.31     2010.23    218.92 o 
   6  14   1        0.51      -83.14    155.51 o 
   7  14   1     5298.19     5456.16    227.59 o 
   8  14   1     4235.67     4416.02    230.30 o 
   9  14   1      396.98      305.90    188.47 o 
  10  14   1      368.12      433.77    208.54 o 
  11  14   1     1021.25     1219.98    230.93 o 
  12  14   1        3.52      -31.07    241.96 o 
  13  14   1     1823.06     1687.00    285.56 o 
   1  15   1     6478.21     6596.28    182.01 o 
   2  15   1      276.86      210.97    139.85 o 
   3  15   1       23.03     -165.96    139.79 o 
   4  15   1     7880.33     7391.53    246.11 o 
   5  15   1       14.42     -146.17    152.53 o 
   6  15   1       80.79      -28.63    163.12 o 
   7  15   1      242.97      271.34    175.00 o 
   8  15   1      262.65      287.95    196.93 o 
   9  15   1     1016.79      813.99    223.36 o 
  10  15   1      869.50      686.25    227.76 o 
  11  15   1     5534.14     5710.81    313.45 o 
  12  15   1      893.57      706.63    263.62 o 
   0  16   1     8863.52     7574.43    280.13 o 
   1  16   1     3795.02     4022.22    198.69 o 
   2  16   1     4542.25     4860.55    238.07 o 
   3  16   1       14.87     -184.32    170.90 o 
   4  16   1       22.14       24.79    177.90 o 
   5  16   1      409.99      623.69    183.50 o 
   6  16   1     2524.66     3112.99    228.05 o 
   7  16   1     1512.75     1300.50    216.18 o 
   8  16   1      452.73      416.59    211.86 o 
   9  16   1       66.25      125.45    219.29 o 
  10  16   1        2.44       54.96    232.53 o 
  11  16   1      318.95      471.90    257.91 o 
   1  17   1     1250.73     1182.11    156.34 o 
   2  17   1     1178.41     1147.50    202.41 o 
   3  17   1     8351.84     7425.99    291.17 o 
   4  17   1     3256.49     3465.51    282.25 o 
   5  17   1     1949.80     1888.94    236.31 o 
   6  17   1     1076.47     1410.43    302.45 o 
   7  17   1       14.20     -349.18    235.30 o 
   8  17   1      306.98      670.94    273.53 o 
   9  17   1       59.97       85.47    271.14 o 
   0  18   1     1192.35     1577.68    331.67 o 
   1  18   1      275.77      219.50    212.60 o 
   2  18   1        3.98     -213.62    202.21 o 
   3  18   1        1.39        5.55    238.11 o 
   4  18   1      118.67     -209.28    245.93 o 
   5  18   1       98.55      324.45    267.55 o 
   6  18   1      272.89      117.26    282.70 o 
   7  18   1        1.46     -301.71    322.27 o 
   8  18   1      446.88      349.55    314.43 o 
   1  19   1      153.48      412.75    345.27 o 
   2  19   1        9.27      189.24    255.20 o 
   3  19   1      387.57      628.45    333.37 o 
   4  19   1        0.66     -186.25    329.82 o 
   5  19   1     1486.62     1910.52    428.91 o 
   6  19   1      295.54     -374.78    346.32 o 
   0  20   1       27.31      279.58    505.53 o 
   1  20   1      116.80      206.90    379.15 o 
   0   0   2     4426.76     6671.52    191.49 o 
   1   0   2    25104.16    19057.01    351.93 o 
   2   0   2    96229.91    91286.83   1582.73 o 
   3   0   2    27599.28    21823.64    399.18 o 
   4   0   2    24903.88    24498.97    386.63 o 
   5   0   2    56508.36    54609.74    757.34 o 
   6   0   2     2684.34     2676.43    214.70 o 
   7   0   2    44428.73    44484.58    781.18 o 
   8   0   2    17171.11    18083.92    451.62 o 
   9   0   2    17192.92    17663.22    765.45 o 
  10   0   2    12724.42    12674.63    581.76 o 
  11   0   2     3415.30     3550.04    287.75 o 
  12   0   2     7808.46     8135.36    394.60 o 
  13   0   2     4383.52     4198.95    529.42 o 
  14   0   2     2134.98     2586.98    779.37 o 
  15   0   2    55018.55    62867.59   1880.44 o 
  16   0   2     5560.94     6559.07    691.24 o 
  17   0   2     2904.87     4387.85   1327.03 o 
  18   0   2      783.45     1257.15    595.47 o 
   1   1   2    29424.36    31367.88    688.77 o 
   2   1   2      232.25      397.46     50.40 o 
   3   1   2   201912.47   192207.05   2205.44 o 
   4   1   2     3952.79     4041.43    166.14 o 
   5   1   2     8655.12     7879.39    255.99 o 
   6   1   2     1634.00     2146.94    129.72 o 
   7   1   2    76542.81    75309.88    784.09 o 
   8   1   2     9054.14     8066.04    204.46 o 
   9   1   2     5326.85     5051.22    273.42 o 
  10   1   2     3481.11     3062.51    180.55 o 
  11   1   2     5911.42     6883.42    276.89 o 
  12   1   2     1269.66     1201.96    230.19 o 
  13   1   2      248.75        9.61    228.86 o 
  14   1   2     2581.95     2048.38    369.27 o 
  15   1   2      350.58      457.82    353.00 o 
  16   1   2      373.84     1069.35    394.95 o 
  17   1   2     1357.33     1972.43    423.22 o 
  18   1   2      284.59      646.70    459.21 o 
   0   2   2    72728.30    79981.64   1953.20 o 
   1   2   2    64560.07    68219.30    967.48 o 
   2   2   2      205.08       89.14     33.41 o 
   3   2   2     4775.78     5030.47    152.72 o 
   4   2   2    17068.32    17393.72    236.19 o 
   5   2   2     3319.55     3542.67    122.07 o 
   6   2   2       47.39      260.23    102.25 o 
   7   2   2    65472.55    70251.54    737.34 o 
   8   2   2    10519.33    10840.13    230.98 o 
   9   2   2    21471.01    21873.13    350.95 o 
  10   2   2      168.80      172.23    169.55 o 
  11   2   2     6114.64     6197.75    285.40 o 
  12   2   2     2573.71     2714.17    259.10 o 
  13   2   2      454.89      650.93    238.31 o 
  14   2   2      638.47      579.52    220.98 o 
  15   2   2     1047.50      749.63    404.90 o 
  16   2   2     4748.11     5247.64    469.82 o 
  17   2   2     1186.56     1409.18    428.38 o 
  18   2   2      752.86      597.55    427.02 o 
   1   3   2    88694.52    91885.43    907.93 o 
   2   3   2     7823.60     9529.29    142.46 o 
   3   3   2    13069.49    11397.92    149.45 o 
   4   3   2    13791.76    13205.71    195.98 o 
   5   3   2    48036.30    54161.18    572.18 o 
   6   3   2     5469.28     6653.07    172.33 o 
   7   3   2    17744.08    14790.35    271.96 o 
   8   3   2     3612.45     3111.90    135.50 o 
   9   3   2    10937.83     9671.02    261.28 o 
  10   3   2     4345.72     4624.93    227.51 o 
  11   3   2    26608.87    25917.40    491.75 o 
  12   3   2       79.26     -157.10    213.14 o 
  13   3   2     9111.09    10086.72    743.08 o 
  14   3   2      132.88      384.78    228.05 o 
  15   3   2      368.92     -194.71    257.75 o 
  16   3   2      728.69      341.15    361.68 o 
  17   3   2      745.46      776.43    649.52 o 
  18   3   2     2844.22     3585.26    485.33 o 
   0   4   2     8725.74    10667.83    207.75 o 
   1   4   2    83396.36    78130.68    786.26 o 
   2   4   2    52803.05    51462.53    500.63 o 
   3   4   2    24089.85    20688.25    287.97 o 
   4   4   2    18299.89    22031.41    250.78 o 
   5   4   2     2133.79     3207.21    106.90 o 
   6   4   2    10878.56     9870.03    206.11 o 
   7   4   2    13105.59    14597.93    367.50 o 
   8   4   2    39660.39    40004.96    514.54 o 
   9   4   2     4877.44     5371.05    268.13 o 
  10   4   2      365.26      119.83    169.05 o 
  11   4   2    35549.83    34008.73    567.62 o 
  12   4   2      333.93      272.83    212.24 o 
  13   4   2     6152.14     6052.30    339.42 o 
  14   4   2     5470.95     5743.39    384.38 o 
  15   4   2     4288.69     4261.96    308.83 o 
  16   4   2       52.81      581.51    390.61 o 
  17   4   2     7113.90     6473.71    596.78 o 
  18   4   2      469.93     1061.13    427.79 o 
   1   5   2    75165.21    82172.34    765.54 o 
   2   5   2    14692.99    16246.09    235.05 o 
   3   5   2       63.73       79.30     34.30 o 
   4   5   2    27596.67    27159.86    274.42 o 
   5   5   2    38629.65    42983.60    438.73 o 
   6   5   2     3371.03     3232.82    119.15 o 
   7   5   2        0.94      159.12    183.72 o 
   8   5   2    12779.03    12225.87    272.73 o 
   9   5   2     8850.68     8662.03    248.24 o 
  10   5   2     6407.36     6870.86    260.69 o 
  11   5   2      840.38      874.55    236.85 o 
  12   5   2       75.96      145.71    211.51 o 
  13   5   2    13480.93    13187.21    400.82 o 
  14   5   2     7738.05     8153.23    559.96 o 
  15   5   2     1157.13      867.72    253.02 o 
  16   5   2      645.13      198.56    308.58 o 
  17   5   2       41.11      -97.39    413.06 o 
  18   5   2      120.77       23.04    426.74 o 
   0   6   2    54612.82    59735.43    888.13 o 
   1   6   2     8391.69    10552.94    168.31 o 
   2   6   2      367.32      191.93     46.91 o 
   3   6   2    10765.80    12713.42    169.69 o 
   4   6   2      380.36      655.25     68.61 o 
   5   6   2    16189.59    15984.67    207.82 o 
   6   6   2     1407.53     1717.19    116.84 o 
   7   6   2     2575.01     2615.92    127.90 o 
   8   6   2      515.23      640.38    117.98 o 
   9   6   2    33883.05    34363.70    522.02 o 
  10   6   2      727.31      693.62    164.07 o 
  11   6   2      124.07     -216.76    171.15 o 
  12   6   2     2167.34     2073.75    243.55 o 
  13   6   2     2697.37     2543.96    370.81 o 
  14   6   2      817.17      782.42    266.23 o 
  15   6   2     6700.83     6371.57    636.85 o 
  16   6   2        6.56       83.89    280.11 o 
  17   6   2     2285.38     2805.71    332.85 o 
   1   7   2    18445.92    20328.16    250.13 o 
   2   7   2    17495.14    19011.05    225.09 o 
   3   7   2    83982.78    80895.48    931.85 o 
   4   7   2      532.39      472.89     83.69 o 
   5   7   2     3397.09     2657.73    109.65 o 
   6   7   2    24877.48    22646.27    296.90 o 
   7   7   2    41874.18    39096.54    417.54 o 
   8   7   2     2641.26     2249.25    139.47 o 
   9   7   2     2060.57     2246.34    157.07 o 
  10   7   2     3284.64     3385.42    192.48 o 
  11   7   2      246.00       71.54    162.43 o 
  12   7   2       32.46      -37.11    181.96 o 
  13   7   2      902.95      593.41    245.26 o 
  14   7   2    11241.65    11412.62    443.58 o 
  15   7   2       26.96     -196.53    246.50 o 
  16   7   2      368.86     -138.66    279.38 o 
  17   7   2      709.89      934.81    317.41 o 
   0   8   2      174.86       43.35    106.65 o 
   1   8   2     3764.65     5327.93    129.71 o 
   2   8   2    23889.95    24036.60    313.28 o 
   3   8   2      253.60       23.95     65.84 o 
   4   8   2     3565.48     3963.08    112.99 o 
   5   8   2     6709.24     6369.28    177.14 o 
   6   8   2       82.69       61.28     87.80 o 
   7   8   2     8691.53     8217.54    195.96 o 
   8   8   2     1289.57     1282.94    122.40 o 
   9   8   2    17588.14    17536.25    358.99 o 
  10   8   2    13176.39    12661.55    282.08 o 
  11   8   2     2580.88     2787.63    203.50 o 
  12   8   2      507.46      553.30    186.34 o 
  13   8   2      105.85      148.37    197.99 o 
  14   8   2      100.79      -18.76    212.09 o 
  15   8   2    16450.79    17394.45    726.66 o 
  16   8   2       23.74     -358.04    280.99 o 
  17   8   2       26.69      -71.12    305.20 o 
   1   9   2      626.74      461.99     82.02 o 
   2   9   2    14472.59    16094.10    222.80 o 
   3   9   2    62013.04    63521.48    610.81 o 
   4   9   2     5732.27     5846.52    140.69 o 
   5   9   2     2763.52     2851.15    181.28 o 
   6   9   2    45442.61    45912.98    544.99 o 
   7   9   2       25.39       -2.72    123.82 o 
   8   9   2     5939.76     6609.38    196.61 o 
   9   9   2      697.14      880.54    132.34 o 
  10   9   2     5253.53     5159.74    242.94 o 
  11   9   2     6537.50     6472.13    227.95 o 
  12   9   2      796.15      609.14    188.96 o 
  13   9   2       19.23      -99.13    180.26 o 
  14   9   2      430.16      224.65    187.06 o 
  15   9   2     3010.87     2961.21    249.81 o 
  16   9   2      954.80      458.21    233.07 o 
   0  10   2    16446.76    15612.35    420.17 o 
   1  10   2    53350.82    52499.17    525.36 o 
   2  10   2     1561.95     1739.16    101.52 o 
   3  10   2     5336.43     5361.23    141.99 o 
   4  10   2     3780.39     4071.45    132.07 o 
   5  10   2    12717.88    12157.32    241.50 o 
   6  10   2     3250.86     3497.42    164.79 o 
   7  10   2    16390.08    15475.50    328.21 o 
   8  10   2       48.99      121.93    146.40 o 
   9  10   2      242.93      274.68    147.57 o 
  10  10   2     2371.73     2573.89    191.52 o 
  11  10   2     3357.09     3982.98    252.30 o 
  12  10   2     7398.34     7617.97    259.60 o 
  13  10   2        4.01      -91.20    185.11 o 
  14  10   2       15.43       85.31    194.13 o 
  15  10   2       21.56     -151.26    211.18 o 
  16  10   2      179.87      -69.08    234.63 o 
   1  11   2     5214.38     5765.15    174.61 o 
   2  11   2    22899.83    22899.21    298.44 o 
   3  11   2    16675.07    17224.21    256.79 o 
   4  11   2     2205.05     1905.90    134.36 o 
   5  11   2     1568.57     1831.88    142.74 o 
   6  11   2      917.85      868.43    141.74 o 
   7  11   2    16172.38    14894.06    301.94 o 
   8  11   2      247.70      205.83    157.36 o 
   9  11   2      746.15      787.65    179.04 o 
  10  11   2    13502.83    13197.65    340.79 o 
  11  11   2    23651.24    24191.12    455.60 o 
  12  11   2      240.31      281.90    197.43 o 
  13  11   2     4216.75     4624.34    252.49 o 
  14  11   2     1889.21     1397.00    216.63 o 
  15  11   2      227.20      160.91    221.03 o 
   0  12   2    11713.01    10871.13    295.65 o 
   1  12   2    15797.46    15780.89    249.90 o 
   2  12   2     1230.53     1089.05    111.81 o 
   3  12   2     5854.75     5997.22    169.29 o 
   4  12   2     2224.18     2375.77    150.10 o 
   5  12   2     2830.52     2776.61    165.06 o 
   6  12   2       69.01       30.38    133.15 o 
   7  12   2     3063.07     2862.40    187.38 o 
   8  12   2      221.48      184.89    166.99 o 
   9  12   2     1223.15     1283.68    194.52 o 
  10  12   2      101.37      311.98    201.03 o 
  11  12   2     4840.33     4796.76    345.42 o 
  12  12   2      101.61      111.95    212.88 o 
  13  12   2      577.20      223.74    233.90 o 
  14  12   2      365.86      599.08    233.42 o 
   1  13   2     3819.93     3512.36    147.37 o 
   2  13   2     6770.53     6685.03    171.83 o 
   3  13   2     1385.10     1560.92    148.43 o 
   4  13   2     1147.94     1180.87    146.34 o 
   5  13   2     6568.75     6643.84    215.27 o 
   6  13   2      292.62      289.76    157.23 o 
   7  13   2     1380.45     1542.41    177.46 o 
   8  13   2      151.20      132.39    175.50 o 
   9  13   2     1141.90     1048.30    201.66 o 
  10  13   2     3020.80     3094.62    244.11 o 
  11  13   2      621.63      587.10    229.80 o 
  12  13   2      511.05      371.73    224.65 o 
  13  13   2     2662.66     2681.72    273.45 o 
  14  13   2      442.72      290.47    270.93 o 
   0  14   2     1455.85     1615.85    188.33 o 
   1  14   2       15.19      -39.75    110.24 o 
   2  14   2       64.40       48.90    123.17 o 
   3  14   2       79.88     -130.38    136.46 o 
   4  14   2     7610.66     7676.13    232.09 o 
   5  14   2    11681.40    11944.03    374.15 o 
   6  14   2      905.43      742.83    171.58 o 
   7  14   2     2179.22     2241.08    213.57 o 
   8  14   2     2908.94     2591.59    231.57 o 
   9  14   2     1288.14     1513.08    232.01 o 
  10  14   2      624.23      599.91    276.20 o 
  11  14   2     4496.78     4705.79    285.79 o 
  12  14   2      147.85      192.19    244.88 o 
  13  14   2       17.35     -155.90    255.97 o 
   1  15   2      816.22      671.77    148.24 o 
   2  15   2      100.51       75.02    156.16 o 
   3  15   2     6241.64     5950.28    261.19 o 
   4  15   2       20.37     -118.98    164.46 o 
   5  15   2      258.61       69.14    177.73 o 
   6  15   2     3070.78     3559.02    232.78 o 
   7  15   2     8829.46     9208.42    313.69 o 
   8  15   2        3.31       -9.84    206.98 o 
   9  15   2      119.09     -161.62    203.35 o 
  10  15   2     1297.42     1597.41    240.39 o 
  11  15   2      633.37      932.60    250.78 o 
  12  15   2     1183.38     1286.82    277.80 o 
   0  16   2     1240.31     1479.68    197.35 o 
   1  16   2        6.47      -92.35    147.81 o 
   2  16   2     1078.02      897.24    204.37 o 
   3  16   2      131.32       64.38    190.87 o 
   4  16   2      520.16      225.89    204.21 o 
   5  16   2      252.26      274.69    280.45 o 
   6  16   2      335.91       55.56    203.39 o 
   7  16   2       93.82      136.88    212.39 o 
   8  16   2      991.58     1102.84    242.68 o 
   9  16   2     2503.25     2772.47    297.97 o 
  10  16   2       29.13      253.03    254.59 o 
  11  16   2        4.76      -94.37    269.59 o 
   1  17   2      203.70      191.62    145.31 o 
   2  17   2     1012.61      819.36    223.48 o 
   3  17   2      117.70      149.06    193.37 o 
   4  17   2       62.00       60.79    196.96 o 
   5  17   2       22.94     -120.17    205.65 o 
   6  17   2     1232.29     1528.73    248.53 o 
   7  17   2      825.69      604.89    240.08 o 
   8  17   2      199.95        2.21    236.36 o 
   9  17   2       34.75      -51.92    253.47 o 
   0  18   2     7058.44     6791.65    478.96 o 
   1  18   2     2851.86     3658.24    273.79 o 
   2  18   2        0.68      117.45    227.72 o 
   3  18   2       98.00      183.28    302.12 o 
   4  18   2       26.24       37.85    244.79 o 
   5  18   2     2712.82     2614.51    446.65 o 
   6  18   2       75.04      242.80    286.54 o 
   7  18   2      339.54       -3.63    307.35 o 
   8  18   2      225.36      175.15    317.96 o 
   1  19   2      715.32      672.40    341.19 o 
   2  19   2      443.76      648.88    350.06 o 
   3  19   2      243.54      -88.22    312.16 o 
   4  19   2      263.10      153.21    329.77 o 
   5  19   2      149.13      -97.33    323.98 o 
   0  20   2      395.07      130.21    497.87 o 
   1   1   3     7746.85     8434.60    180.98 o 
   2   1   3      723.37      627.94     44.34 o 
   3   1   3    35107.88    42028.60    423.51 o 
   4   1   3    42569.57    45452.64    431.44 o 
   5   1   3   112273.46   107263.61   1022.04 o 
   6   1   3    70437.86    72696.30    740.14 o 
   7   1   3    65782.75    61917.18    686.56 o 
   8   1   3    23002.90    22140.71    336.14 o 
   9   1   3     3161.69     2464.33    161.81 o 
  10   1   3      981.56      969.03    150.51 o 
  11   1   3       27.20     -221.46    147.64 o 
  12   1   3     4790.29     4710.97    283.27 o 
  13   1   3     7904.41     8707.15    356.92 o 
  14   1   3      705.74      298.28    520.17 o 
  15   1   3     4418.65     4701.63    417.44 o 
  16   1   3      102.20      295.61    370.44 o 
  17   1   3     2978.68     2334.92    430.78 o 
  18   1   3      113.11      447.28    428.16 o 
   0   2   3     4413.22     4400.45    206.81 o 
   1   2   3   179347.09   167831.63   1616.54 o 
   2   2   3        2.79       -8.05     40.94 o 
   3   2   3      663.25     1932.81     68.16 o 
   4   2   3     3160.77     3453.18    119.04 o 
   5   2   3     3912.07     3124.68    103.48 o 
   6   2   3    15602.55    15859.71    240.15 o 
   7   2   3     8098.35     7970.02    241.02 o 
   8   2   3    40776.24    42465.97    511.14 o 
   9   2   3      231.90      233.58    120.32 o 
  10   2   3    22948.94    22443.85    374.24 o 
  11   2   3     1217.22     1322.83    230.33 o 
  12   2   3    16705.61    17461.21    572.67 o 
  13   2   3    18262.54    18625.45    486.50 o 
  14   2   3     1867.08     1895.67    302.56 o 
  15   2   3      211.22     -165.39    383.63 o 
  16   2   3        6.67      247.30    381.13 o 
  17   2   3     4632.40     6458.29    515.39 o 
  18   2   3      244.93      353.88    430.81 o 
   1   3   3   141311.45   150613.80   1354.49 o 
   2   3   3    70037.00    74022.55    752.53 o 
   3   3   3        2.30      -47.23     44.50 o 
   4   3   3    67463.95    66531.88    611.77 o 
   5   3   3     5105.34     6245.65    151.89 o 
   6   3   3    13586.87    14306.81    258.12 o 
   7   3   3     3225.84     4282.25    139.47 o 
   8   3   3    21533.66    21616.36    326.72 o 
   9   3   3    16484.50    14918.96    307.00 o 
  10   3   3    14511.19    14784.39    436.75 o 
  11   3   3    28399.11    28560.09    542.65 o 
  12   3   3     2281.82     2565.52    258.11 o 
  13   3   3      982.90     1150.50    260.96 o 
  14   3   3     1093.86      774.09    389.83 o 
  15   3   3      282.95     -169.72    277.55 o 
  16   3   3       84.07     -132.81    429.51 o 
  17   3   3      335.83      468.40    407.44 o 
  18   3   3       55.57      181.09    406.90 o 
   0   4   3     5560.76     5404.78    138.34 o 
   1   4   3    29061.99    28496.09    298.10 o 
   2   4   3    47474.79    49357.18    443.34 o 
   3   4   3       32.46       16.57     49.75 o 
   4   4   3     1095.54     1140.75     71.85 o 
   5   4   3    18748.08    20949.00    262.60 o 
   6   4   3      636.66      707.73    103.95 o 
   7   4   3    26344.29    26506.74    375.24 o 
   8   4   3      172.97      105.62    121.81 o 
   9   4   3     2147.72     2448.86    178.68 o 
  10   4   3      826.46      756.99    171.12 o 
  11   4   3     2230.74     2407.69    228.97 o 
  12   4   3      969.26      880.87    215.59 o 
  13   4   3     2820.19     3032.49    270.72 o 
  14   4   3     1338.11     1133.81    435.47 o 
  15   4   3       42.88        3.41    274.36 o 
  16   4   3      424.73      521.09    381.75 o 
  17   4   3       57.27     -147.56    387.06 o 
  18   4   3       20.29      -51.22    416.40 o 
   1   5   3    44136.71    45605.20    481.33 o 
   2   5   3    53590.73    56718.09    664.42 o 
   3   5   3    23181.54    20825.42    230.32 o 
   4   5   3     7379.67     7331.27    152.95 o 
   5   5   3    24559.93    20179.92    258.66 o 
   6   5   3     2240.44     2281.31    109.89 o 
   7   5   3     1010.95      495.38    102.21 o 
   8   5   3     9780.58     9972.93    244.98 o 
   9   5   3    39872.50    37105.68    509.74 o 
  10   5   3    17743.11    17751.04    388.47 o 
  11   5   3     1718.01     1508.46    208.83 o 
  12   5   3      692.25      563.05    247.21 o 
  13   5   3      828.19      761.08    241.63 o 
  14   5   3      664.11      814.60    355.11 o 
  15   5   3       99.11     -162.19    284.25 o 
  16   5   3      113.75     -198.15    292.59 o 
  17   5   3      790.74      898.76    417.64 o 
  18   5   3     1303.38     1167.42    479.07 o 
   0   6   3      239.80      269.48     97.82 o 
   1   6   3     1860.90     3337.71     82.65 o 
   2   6   3      185.29      367.72     56.43 o 
   3   6   3    43467.48    39993.08    416.96 o 
   4   6   3      744.03      865.00     85.80 o 
   5   6   3    28658.04    26393.83    310.63 o 
   6   6   3    16514.30    17348.38    253.16 o 
   7   6   3      602.98      509.15    104.54 o 
   8   6   3    29114.95    28680.16    409.47 o 
   9   6   3     7525.30     7672.74    217.71 o 
  10   6   3    16033.34    15330.09    312.85 o 
  11   6   3     3753.53     3792.00    228.87 o 
  12   6   3     1360.90     1179.30    239.50 o 
  13   6   3     1177.41     1371.86    257.41 o 
  14   6   3     1742.00     2032.74    290.00 o 
  15   6   3     4426.56     5838.98    417.34 o 
  16   6   3       56.43     -336.43    274.22 o 
  17   6   3    11665.75    13494.23    468.98 o 
   1   7   3     5898.69     6195.13    127.25 o 
   2   7   3     1563.02     1392.97     72.59 o 
   3   7   3      340.69      247.87     62.34 o 
   4   7   3    37143.46    40246.59    410.66 o 
   5   7   3    11677.62    11866.34    196.39 o 
   6   7   3    33496.11    32886.56    379.10 o 
   7   7   3     1614.89     1714.08    111.46 o 
   8   7   3    12726.80    12220.38    245.54 o 
   9   7   3     3826.17     3859.02    181.05 o 
  10   7   3      790.50      788.79    156.20 o 
  11   7   3     1169.34     1103.21    178.18 o 
  12   7   3       19.33     -110.45    209.11 o 
  13   7   3       67.21     -278.10    208.39 o 
  14   7   3       37.58     -338.83    225.88 o 
  15   7   3     2237.29     1977.83    319.95 o 
  16   7   3      620.82      595.74    258.08 o 
  17   7   3       67.64     -142.77    263.26 o 
   0   8   3    44959.03    47794.35    762.26 o 
   1   8   3     1176.55      597.95     73.61 o 
   2   8   3    19370.23    20602.29    305.61 o 
   3   8   3    54713.38    54249.44    526.18 o 
   4   8   3      985.67      987.68     80.21 o 
   5   8   3      956.85      797.37     84.62 o 
   6   8   3     2385.23     2419.00    119.98 o 
   7   8   3     9416.67     9540.50    208.78 o 
   8   8   3      149.31       86.44    105.24 o 
   9   8   3    17635.91    17823.04    291.91 o 
  10   8   3       82.67       15.63    149.27 o 
  11   8   3      579.85      463.09    174.94 o 
  12   8   3     3055.94     2968.52    262.99 o 
  13   8   3       77.74        0.59    206.37 o 
  14   8   3      317.04      326.86    238.16 o 
  15   8   3      450.88      166.14    255.51 o 
  16   8   3      945.95      451.28    270.39 o 
  17   8   3      880.43     1132.84    315.65 o 
   1   9   3     1649.82     1667.14     95.59 o 
   2   9   3       12.62      -18.47     71.56 o 
   3   9   3     3929.94     4920.39    140.77 o 
   4   9   3     3316.81     3689.77    119.14 o 
   5   9   3    15112.75    13867.70    250.52 o 
   6   9   3     4062.72     3928.50    162.43 o 
   7   9   3      171.96      122.15    107.54 o 
   8   9   3     3990.07     4188.96    172.01 o 
   9   9   3    16792.54    17029.15    313.52 o 
  10   9   3     3072.70     3342.35    229.33 o 
  11   9   3    10220.73    11451.45    276.48 o 
  12   9   3     4545.68     4591.94    247.04 o 
  13   9   3     4737.50     5121.47    242.35 o 
  14   9   3     1378.26      652.06    262.73 o 
  15   9   3      210.18       27.53    220.69 o 
  16   9   3     1109.40     1218.58    245.06 o 
   0  10   3      378.14      249.36    149.95 o 
   1  10   3    35490.39    33819.36    372.43 o 
   2  10   3      768.09      898.10     93.37 o 
   3  10   3     2854.53     2643.70    120.98 o 
   4  10   3     3877.72     4050.08    131.26 o 
   5  10   3      541.14      552.67    115.56 o 
   6  10   3     7411.41     6957.67    197.73 o 
   7  10   3      881.44     1072.04    146.48 o 
   8  10   3      137.74     -172.14    145.18 o 
   9  10   3     1085.87     1523.76    159.98 o 
  10  10   3     8489.94     8213.62    277.80 o 
  11  10   3     4885.25     5387.89    238.74 o 
  12  10   3     6079.40     5901.92    244.08 o 
  13  10   3     3266.51     3141.49    246.18 o 
  14  10   3      142.49       18.11    207.46 o 
  15  10   3     2885.91     2478.06    256.66 o 
  16  10   3      119.70     -345.61    230.41 o 
   1  11   3      371.20      243.28     81.78 o 
   2  11   3     5209.27     4918.34    168.64 o 
   3  11   3    18386.09    18409.47    266.14 o 
   4  11   3     2288.13     2290.51    138.47 o 
   5  11   3     1541.71     1644.28    139.80 o 
   6  11   3    27421.37    26169.85    389.79 o 
   7  11   3      119.24      -12.23    139.63 o 
   8  11   3     5852.78     6022.35    232.09 o 
   9  11   3      412.77      444.05    176.75 o 
  10  11   3     2322.37     2366.21    244.39 o 
  11  11   3      101.88      170.41    180.60 o 
  12  11   3      649.19      768.60    216.47 o 
  13  11   3       38.60      118.62    209.23 o 
  14  11   3      603.12      455.31    237.73 o 
  15  11   3     1477.56     1764.91    234.29 o 
   0  12   3    14528.42    14603.57    500.42 o 
   1  12   3     2219.62     2320.63    115.03 o 
   2  12   3    14897.61    15043.04    246.45 o 
   3  12   3     1820.73     1966.06    125.80 o 
   4  12   3    20300.54    19686.76    381.85 o 
   5  12   3       30.54     -186.25    124.17 o 
   6  12   3        7.18      -52.78    137.94 o 
   7  12   3    21572.51    21584.59    414.12 o 
   8  12   3      242.36      240.39    167.81 o 
   9  12   3     1828.62     1906.81    208.15 o 
  10  12   3     3462.11     3385.53    250.39 o 
  11  12   3       33.20       51.92    220.25 o 
  12  12   3     1284.73     1522.60    250.30 o 
  13  12   3     9446.29     9862.11    377.49 o 
  14  12   3      176.87      496.45    265.09 o 
   1  13   3      592.03      482.06    105.74 o 
   2  13   3      417.57      373.92    112.82 o 
   3  13   3      408.83      664.64    131.52 o 
   4  13   3       40.25      147.30    133.42 o 
   5  13   3    25125.62    24960.13    564.38 o 
   6  13   3      474.09      341.35    154.39 o 
   7  13   3     3358.42     3588.86    205.38 o 
   8  13   3       39.53     -204.29    180.89 o 
   9  13   3       32.20      275.49    224.37 o 
  10  13   3      493.36      390.82    226.97 o 
  11  13   3      507.90       24.21    239.45 o 
  12  13   3      789.01      730.30    259.65 o 
  13  13   3     1589.23     1922.66    281.35 o 
  14  13   3     4204.04     3631.93    326.07 o 
   0  14   3      967.83      958.77    208.45 o 
   1  14   3     4199.84     4876.14    202.49 o 
   2  14   3     3696.56     3716.32    243.70 o 
   3  14   3     1290.74     1249.89    182.44 o 
   4  14   3      894.55      871.83    163.95 o 
   5  14   3     3197.54     2911.12    204.70 o 
   6  14   3       78.63      -33.96    170.86 o 
   7  14   3     1803.68     1816.94    209.10 o 
   8  14   3     3894.42     3588.86    281.46 o 
   9  14   3      482.59      418.85    221.81 o 
  10  14   3       41.85       44.45    231.46 o 
  11  14   3     3057.97     2828.20    291.62 o 
  12  14   3       79.82      -90.91    440.46 o 
  13  14   3      344.02      338.54    271.84 o 
   1  15   3     2197.39     2051.82    200.41 o 
   2  15   3     1066.04      972.49    198.92 o 
   3  15   3     1919.08     2047.62    211.75 o 
   4  15   3     8540.22     7977.99    300.71 o 
   5  15   3      455.85      398.63    205.45 o 
   6  15   3       10.74      154.23    212.15 o 
   7  15   3      535.01      518.54    233.76 o 
   8  15   3     1566.25     1608.94    263.90 o 
   9  15   3      339.06      544.38    269.92 o 
  10  15   3       98.31     -391.22    260.81 o 
  11  15   3       16.12       -3.19    255.80 o 
  12  15   3       13.78      -94.95    281.05 o 
   0  16   3    20008.86    19628.64    467.34 o 
   1  16   3     6673.50     7192.69    251.37 o 
   2  16   3     5499.15     5675.28    296.09 o 
   3  16   3     9361.78    10586.84    340.78 o 
   4  16   3     2248.76     1962.36    235.25 o 
   5  16   3       10.54      -81.76    206.05 o 
   6  16   3      544.01      903.74    239.29 o 
   7  16   3       26.26      151.80    241.82 o 
   8  16   3      566.96      251.90    252.30 o 
   9  16   3     4100.27     3284.63    318.08 o 
  10  16   3        6.60     -109.70    259.22 o 
  11  16   3        3.92       20.04    274.16 o 
   1  17   3      714.26      580.37    214.02 o 
   2  17   3      411.46      251.25    248.84 o 
   3  17   3       31.66      165.02    247.01 o 
   4  17   3      244.13      530.23    266.99 o 
   5  17   3       39.75      -15.08    264.52 o 
   6  17   3      514.06      753.77    364.29 o 
   7  17   3      119.65      113.35    294.66 o 
   8  17   3      616.58      652.39    278.49 o 
   9  17   3     5126.87     5902.02    373.73 o 
   0  18   3     4512.76     4579.01    442.54 o 
   1  18   3      697.52      656.58    228.36 o 
   2  18   3       11.56        8.81    230.24 o 
   3  18   3      494.86      254.68    239.66 o 
   4  18   3      104.88     -354.63    236.42 o 
   5  18   3      777.68      674.70    267.92 o 
   6  18   3      488.72      317.81    266.66 o 
   7  18   3      830.15      366.30    289.91 o 
   8  18   3       18.00     -282.85    293.28 o 
   1  19   3     1291.35     1372.19    272.71 o 
   2  19   3      182.79      403.65    247.71 o 
   3  19   3     1376.78     1569.44    281.14 o 
   4  19   3       22.73      186.03    289.65 o 
   5  19   3      380.97      271.56    306.76 o 
   0   0   4    26497.88    23543.50    900.00 o 
   1   0   4     2550.76     4582.52     99.39 o 
   2   0   4     6583.06     7917.45    131.49 o 
   3   0   4    20191.31    26096.12    332.38 o 
   4   0   4   206098.69   204097.97   2165.85 o 
   5   0   4    29012.56    26692.76    431.19 o 
   6   0   4    57791.20    64246.22    889.60 o 
   7   0   4     4046.50     3783.30    249.15 o 
   8   0   4    45468.55    45530.13   1624.28 o 
   9   0   4    17969.57    18547.31    540.82 o 
  10   0   4    11603.70    10582.21    457.77 o 
  11   0   4     4075.32     3875.23    292.47 o 
  12   0   4     6640.94     6208.28    464.85 o 
  13   0   4    35094.11    36321.87   1554.90 o 
  14   0   4      315.66     -227.90    454.35 o 
  15   0   4       65.40     -388.65    496.79 o 
  16   0   4      270.84      225.05    536.69 o 
  17   0   4    11312.64    13532.96    844.25 o 
  18   0   4      310.18      170.13    557.82 o 
   1   1   4    33695.91    33475.86    282.39 o 
   2   1   4    13617.86    15622.46    149.06 o 
   3   1   4     2034.38     2719.82     60.95 o 
   4   1   4    15105.82    15900.09    183.91 o 
   5   1   4    44682.79    41251.60    413.76 o 
   6   1   4    25507.16    29123.86    362.20 o 
   7   1   4    10671.47     9806.92    268.77 o 
   8   1   4    11579.14    10330.69    260.81 o 
   9   1   4      214.78      188.89    124.07 o 
  10   1   4     5679.45     5606.12    235.22 o 
  11   1   4     2073.71     1634.17    195.54 o 
  12   1   4    45799.66    46784.91    834.72 o 
  13   1   4     2485.50     2612.80    381.15 o 
  14   1   4      262.70       46.71    331.30 o 
  15   1   4      580.90      731.08    354.78 o 
  16   1   4     1412.55     1311.13    467.66 o 
  17   1   4      279.10      204.32    410.96 o 
  18   1   4     2885.65     3869.72    482.75 o 
   0   2   4   214172.69   223763.91   2993.31 o 
   1   2   4    56038.74    55050.79    455.64 o 
   2   2   4    65726.14    68175.81    590.64 o 
   3   2   4      260.48      342.96     40.52 o 
   4   2   4    33374.80    33456.27    313.77 o 
   5   2   4    26286.08    26532.75    292.94 o 
   6   2   4     1853.57     2000.04     90.99 o 
   7   2   4     6712.17     8239.84    189.96 o 
   8   2   4      544.23      731.12    118.85 o 
   9   2   4     3890.19     4568.46    178.36 o 
  10   2   4     3358.31     3403.03    179.42 o 
  11   2   4     3684.50     3903.06    244.15 o 
  12   2   4    12180.19    12411.62    572.25 o 
  13   2   4      129.77     -233.41    272.28 o 
  14   2   4     1100.33      945.67    268.97 o 
  15   2   4     1649.94     1955.06    383.43 o 
  16   2   4    13902.17    12881.03    634.75 o 
  17   2   4     1893.90     2092.51    441.23 o 
  18   2   4     1599.50     1108.79    572.70 o 
   1   3   4     9149.94     8993.45    112.36 o 
   2   3   4    76806.13    77302.85    673.08 o 
   3   3   4    30604.20    32803.28    384.95 o 
   4   3   4    60848.45    60859.41    603.75 o 
   5   3   4    25874.77    22072.42    239.77 o 
   6   3   4     4536.71     4186.40    195.25 o 
   7   3   4    21009.31    19628.79    294.20 o 
   8   3   4    21281.08    19864.38    309.55 o 
   9   3   4     9791.45     8947.55    296.33 o 
  10   3   4     5012.06     5501.31    243.40 o 
  11   3   4    13895.39    13843.97    367.53 o 
  12   3   4      159.26       -1.58    207.54 o 
  13   3   4     2268.07     2809.67    294.98 o 
  14   3   4    14828.68    15208.40    469.66 o 
  15   3   4     2133.98     2438.29    326.96 o 
  16   3   4     3267.14     3697.43    430.96 o 
  17   3   4      553.27      733.80    429.95 o 
  18   3   4       74.65      721.79    439.10 o 
   0   4   4   120598.83   121168.26   2550.55 o 
   1   4   4   225002.72   219619.89   2114.48 o 
   2   4   4    90755.34   102115.91    819.17 o 
   3   4   4    18536.44    16009.27    179.53 o 
   4   4   4     7110.54     6130.69    113.11 o 
   5   4   4    47083.77    43996.98    389.44 o 
   6   4   4      731.05      967.34     68.88 o 
   7   4   4    19031.15    19614.69    258.14 o 
   8   4   4    63806.19    59864.22    714.03 o 
   9   4   4     3240.62     3244.16    197.22 o 
  10   4   4     1268.26     1754.22    187.30 o 
  11   4   4      307.45      216.51    187.20 o 
  12   4   4      924.63     1303.19    230.28 o 
  13   4   4     1096.87     1121.19    258.48 o 
  14   4   4     4427.31     4755.86    347.80 o 
  15   4   4      311.02       39.09    282.38 o 
  16   4   4     2325.48     2670.44    582.64 o 
  17   4   4     6210.37     6614.33    587.68 o 
  18   4   4      868.47      809.40    442.70 o 
   1   5   4    97542.73   102317.44   1273.57 o 
   2   5   4     9202.87     9158.48    131.92 o 
   3   5   4     5925.20     6398.29    103.40 o 
   4   5   4     9761.84     9351.44    141.38 o 
   5   5   4      208.46      148.04     55.53 o 
   6   5   4    17656.11    16458.68    248.26 o 
   7   5   4      425.78      299.96    100.66 o 
   8   5   4     3873.83     3891.49    160.32 o 
   9   5   4     1147.18     1089.80    168.54 o 
  10   5   4    41415.24    39611.39    595.84 o 
  11   5   4    21651.86    21812.58    465.87 o 
  12   5   4     2631.38     2835.36    253.56 o 
  13   5   4      825.71      657.10    245.87 o 
  14   5   4     1385.22      702.22    263.50 o 
  15   5   4     1413.00     1177.00    308.27 o 
  16   5   4      869.34      504.72    326.19 o 
  17   5   4      752.93      496.87    408.98 o 
   0   6   4    39657.83    39205.62   1200.60 o 
   1   6   4     6275.34     5850.21    112.25 o 
   2   6   4    14573.84    15048.40    185.77 o 
   3   6   4    27157.40    27218.21    273.69 o 
   4   6   4    12018.67    12741.26    197.27 o 
   5   6   4      399.54      479.37     66.66 o 
   6   6   4    17932.18    17691.96    280.28 o 
   7   6   4    12621.82    12642.87    234.57 o 
   8   6   4      181.00       49.60    111.53 o 
   9   6   4      262.37      377.69    129.76 o 
  10   6   4     6009.98     6126.23    221.27 o 
  11   6   4     2013.05     1865.78    190.10 o 
  12   6   4      565.14      515.15    197.04 o 
  13   6   4      949.68      973.26    241.37 o 
  14   6   4       37.41     -344.83    251.28 o 
  15   6   4     6381.39     5924.37    356.22 o 
  16   6   4     2941.79     2816.19    367.05 o 
  17   6   4      960.48      830.17    331.13 o 
   1   7   4    35647.96    36100.71    383.80 o 
   2   7   4    54359.23    58896.59    592.05 o 
   3   7   4    17873.94    17229.07    217.76 o 
   4   7   4     2718.11     3217.94    103.22 o 
   5   7   4    16805.19    14057.70    324.18 o 
   6   7   4      223.53      170.05     89.55 o 
   7   7   4     3378.05     2739.72    170.28 o 
   8   7   4    17414.00    16930.64    300.82 o 
   9   7   4    13407.83    13661.02    280.88 o 
  10   7   4     2373.44     2525.50    178.29 o 
  11   7   4     2857.76     2974.04    203.39 o 
  12   7   4    18359.32    18611.93    517.24 o 
  13   7   4       17.79     -219.52    203.43 o 
  14   7   4     1349.40     1696.41    248.29 o 
  15   7   4      607.93      379.36    248.43 o 
  16   7   4     5243.36     4968.11    333.53 o 
  17   7   4       35.06     -348.89    267.64 o 
   0   8   4   102977.63   103574.48   1501.57 o 
   1   8   4     1035.21      635.61     85.78 o 
   2   8   4       28.59       20.84     64.00 o 
   3   8   4     3322.02     4709.48    118.11 o 
   4   8   4    35557.47    35192.51    510.85 o 
   5   8   4    19200.56    19277.68    258.02 o 
   6   8   4     6883.19     7627.60    194.07 o 
   7   8   4      467.89      454.33    111.41 o 
   8   8   4      724.03      655.80    124.49 o 
   9   8   4      238.83      138.21    138.18 o 
  10   8   4     6821.09     6906.48    234.35 o 
  11   8   4       60.69       60.48    167.53 o 
  12   8   4      249.64      266.00    185.81 o 
  13   8   4     3388.39     3243.24    257.45 o 
  14   8   4      412.80      -18.02    229.05 o 
  15   8   4        4.61     -296.70    244.91 o 
  16   8   4      263.40     -172.38    278.53 o 
   1   9   4    16915.01    17388.66    225.89 o 
   2   9   4     2166.31     2468.34    100.05 o 
   3   9   4    11408.69    11775.39    237.03 o 
   4   9   4     2845.77     2771.97    110.53 o 
   5   9   4     6068.99     6355.35    176.55 o 
   6   9   4    14013.43    13711.55    293.44 o 
   7   9   4     3932.18     4088.53    155.54 o 
   8   9   4       75.20       97.16    121.46 o 
   9   9   4     9203.35     9644.05    243.17 o 
  10   9   4     6786.63     6280.32    242.20 o 
  11   9   4      125.17      169.83    155.73 o 
  12   9   4     9195.93     8739.40    282.32 o 
  13   9   4      373.43      209.93    181.61 o 
  14   9   4      500.47      381.04    240.45 o 
  15   9   4     3457.58     3757.23    314.53 o 
  16   9   4      264.25     -148.37    275.70 o 
   0  10   4     1594.81     1722.02    135.00 o 
   1  10   4      831.90      610.28     84.70 o 
   2  10   4     4505.78     5002.15    135.03 o 
   3  10   4    18635.44    16823.68    241.84 o 
   4  10   4     4496.29     4443.05    145.25 o 
   5  10   4     1478.14     1857.31    136.11 o 
   6  10   4       17.42      -55.13    117.61 o 
   7  10   4     2491.28     2405.02    164.26 o 
   8  10   4    20249.29    20054.10    365.62 o 
   9  10   4     9392.46     9113.14    243.31 o 
  10  10   4      533.37      676.66    167.30 o 
  11  10   4     1572.15     1339.96    192.86 o 
  12  10   4      454.90      238.70    192.68 o 
  13  10   4      892.72      684.65    199.62 o 
  14  10   4     2162.94     2475.42    257.81 o 
  15  10   4      565.15      537.35    242.47 o 
  16  10   4     1026.30      852.76    245.66 o 
   1  11   4      467.04      491.55     88.35 o 
   2  11   4    10979.71    10775.99    200.50 o 
   3  11   4      492.67      407.35     97.69 o 
   4  11   4    22327.23    22006.88    329.41 o 
   5  11   4    10214.40    10099.96    240.67 o 
   6  11   4      463.54      488.12    134.24 o 
   7  11   4     2542.15     2742.79    177.66 o 
   8  11   4     7604.58     8098.76    251.55 o 
   9  11   4     2584.37     2792.69    206.79 o 
  10  11   4        8.12      208.60    189.81 o 
  11  11   4      540.52      664.13    186.63 o 
  12  11   4     2507.86     2895.10    234.35 o 
  13  11   4     6209.54     6374.16    293.10 o 
  14  11   4     5285.02     4511.23    348.01 o 
  15  11   4      351.39      415.92    336.26 o 
   0  12   4     1116.09      989.62    152.30 o 
   1  12   4     1453.06     1733.34    117.34 o 
   2  12   4     3618.53     3551.85    139.57 o 
   3  12   4       34.31      -89.87     99.14 o 
   4  12   4    13534.41    13124.85    290.95 o 
   5  12   4      886.21      847.63    140.72 o 
   6  12   4       93.74       54.56    135.93 o 
   7  12   4       84.44      102.29    153.60 o 
   8  12   4      927.04     1215.21    197.46 o 
   9  12   4      151.76      159.20    190.88 o 
  10  12   4      306.95      262.32    210.74 o 
  11  12   4      147.62     -248.86    220.61 o 
  12  12   4       54.83       33.27    242.66 o 
  13  12   4     2317.16     2893.65    417.09 o 
  14  12   4      247.30      434.27    296.19 o 
   1  13   4     8667.20     8794.01    320.28 o 
   2  13   4       60.22       88.89    122.96 o 
   3  13   4     4160.70     4184.77    214.35 o 
   4  13   4     1094.02     1153.87    155.10 o 
   5  13   4     1859.35     1824.97    183.15 o 
   6  13   4     4485.70     4530.43    218.15 o 
   7  13   4     1007.19     1313.45    195.20 o 
   8  13   4      923.91      973.50    195.95 o 
   9  13   4     2429.16     2760.34    254.06 o 
  10  13   4     1014.94      919.69    233.57 o 
  11  13   4     2133.45     1934.62    266.86 o 
  12  13   4      432.52      729.99    262.60 o 
  13  13   4     1611.20     1477.05    309.09 o 
  14  13   4       80.25      142.46    311.81 o 
   0  14   4     4394.30     4328.87    269.98 o 
   1  14   4      899.00      906.36    136.42 o 
   2  14   4      161.55      147.25    149.36 o 
   3  14   4     9920.23    10430.26    317.01 o 
   4  14   4     9205.96     9867.74    311.16 o 
   5  14   4     1485.94     1463.47    203.86 o 
   6  14   4     5546.59     5633.78    273.72 o 
   7  14   4     8172.45     9137.14    337.10 o 
   8  14   4     1692.01     1283.99    240.35 o 
   9  14   4       12.03      270.05    243.72 o 
  10  14   4     5163.07     5655.39    342.63 o 
  11  14   4       50.99       89.46    274.48 o 
  12  14   4       53.04      -39.48    295.59 o 
  13  14   4       99.12     -112.88    316.21 o 
   1  15   4       10.34      -10.11    167.04 o 
   2  15   4      414.92      634.92    196.71 o 
   3  15   4     2281.63     2586.35    255.12 o 
   4  15   4      472.83      510.29    196.58 o 
   5  15   4     3717.08     3676.65    258.45 o 
   6  15   4      324.91      245.63    204.67 o 
   7  15   4       21.69     -307.44    220.58 o 
   8  15   4      801.10      764.40    251.96 o 
   9  15   4     4312.66     4982.79    337.14 o 
  10  15   4      155.83      103.54    275.49 o 
  11  15   4      277.17      546.71    298.71 o 
  12  15   4     2475.81     2779.78    432.83 o 
   0  16   4     7611.85     8137.69    384.42 o 
   1  16   4       14.98      123.18    218.18 o 
   2  16   4     1236.72     1230.57    225.32 o 
   3  16   4     2039.52     2241.83    276.90 o 
   4  16   4      544.90      741.56    304.58 o 
   5  16   4      599.97      886.85    267.35 o 
   6  16   4     1549.90     1156.80    288.72 o 
   7  16   4      112.87      109.85    273.23 o 
   8  16   4      698.87      717.76    299.57 o 
   9  16   4      156.16     -227.83    302.66 o 
  10  16   4      252.19      214.66    335.48 o 
   1  17   4      704.76      518.94    238.38 o 
   2  17   4      358.97      586.33    257.86 o 
   3  17   4     2176.63     1960.95    465.47 o 
   4  17   4     2057.51     2096.87    297.37 o 
   5  17   4        4.52     -174.09    256.66 o 
   6  17   4      371.10     -121.07    278.01 o 
   7  17   4       40.78       78.61    304.84 o 
   8  17   4     1941.72     1571.54    339.44 o 
   9  17   4     1119.30     1272.04    351.23 o 
   0  18   4     5633.41     5832.03    489.56 o 
   1  18   4       29.55      -17.14    222.82 o 
   2  18   4       42.02      108.56    357.65 o 
   3  18   4     5967.63     6457.80    410.39 o 
   4  18   4      378.79      545.93    293.46 o 
   5  18   4      282.69      153.91    294.30 o 
   6  18   4       70.67     -160.61    292.12 o 
   7  18   4      892.47      895.03    333.47 o 
   1  19   4      890.08      672.26    250.96 o 
   2  19   4      176.41     -230.98    257.24 o 
   3  19   4       81.44      300.66    280.15 o 
   4  19   4      416.29      426.12    298.06 o 
   5  19   4       94.90      219.53    272.10 o 
   1   1   5      655.87      709.06     38.49 o 
   2   1   5     6078.16     5324.00     86.96 o 
   3   1   5    68897.79    69680.03    522.71 o 
   4   1   5     7503.51     6665.16    111.23 o 
   5   1   5    17182.27    19550.08    245.24 o 
   6   1   5    17181.04    21055.72    268.27 o 
   7   1   5     6391.82     5542.66    162.69 o 
   8   1   5     7061.14     5766.27    179.02 o 
   9   1   5      935.30      628.50    129.85 o 
  10   1   5    13668.71    12837.66    319.38 o 
  11   1   5    33802.48    33357.60    709.36 o 
  12   1   5        0.95      282.07    268.22 o 
  13   1   5      599.13      732.44    246.71 o 
  14   1   5     1685.47     2510.95    525.29 o 
  15   1   5       41.40      664.22    354.32 o 
  16   1   5      922.49      473.83    372.42 o 
  17   1   5     1919.91     1761.22    438.01 o 
  18   1   5     2110.57     2715.66    456.04 o 
   0   2   5   123376.16   146746.38   1997.91 o 
   1   2   5      575.06      256.78     29.42 o 
   2   2   5    81755.00    76587.52    629.37 o 
   3   2   5     2638.26     3830.68     83.87 o 
   4   2   5       84.70      133.06     47.52 o 
   5   2   5    61882.39    60968.94    574.02 o 
   6   2   5    16659.66    16159.32    225.52 o 
   7   2   5    38843.86    40830.43    501.72 o 
   8   2   5     2033.13     2123.44    136.17 o 
   9   2   5     6385.56     6392.80    200.93 o 
  10   2   5     9052.74     9264.92    345.13 o 
  11   2   5     5198.46     5479.11    340.75 o 
  12   2   5     2556.82     2778.95    354.19 o 
  13   2   5     2773.05     2549.15    280.66 o 
  14   2   5     8063.50     9390.69    418.98 o 
  15   2   5     7182.27     7494.19    465.37 o 
  16   2   5     4464.28     4881.14    449.68 o 
  17   2   5      235.25     -451.87    381.81 o 
  18   2   5     1156.60      852.96    432.09 o 
   1   3   5     8667.61    10007.21    142.06 o 
   2   3   5    24220.98    27619.49    290.23 o 
   3   3   5     1360.74     1543.16     65.59 o 
   4   3   5    35221.93    33932.38    322.40 o 
   5   3   5     4634.85     4184.23    167.23 o 
   6   3   5     1320.04      982.08     76.96 o 
   7   3   5    62612.63    63310.23    621.91 o 
   8   3   5    19729.57    19475.52    311.63 o 
   9   3   5    12169.54    12137.38    262.04 o 
  10   3   5     1736.10     2038.69    192.85 o 
  11   3   5        9.58     -135.08    198.96 o 
  12   3   5     6411.53     6688.61    605.74 o 
  13   3   5      151.51       42.33    235.14 o 
  14   3   5     2748.24     2869.25    302.76 o 
  15   3   5      571.91      242.23    275.77 o 
  16   3   5      882.77      700.98    378.93 o 
  17   3   5      554.74      -38.23    400.35 o 
  18   3   5        6.78       82.57    417.13 o 
   0   4   5    89525.39    92659.75   1314.39 o 
   1   4   5    37200.16    40117.82    406.17 o 
   2   4   5    20598.01    20522.08    215.35 o 
   3   4   5     6950.35     6790.35    120.21 o 
   4   4   5    12007.12    11889.53    275.69 o 
   5   4   5      504.76      708.01     65.41 o 
   6   4   5      345.12      448.37     70.95 o 
   7   4   5     5306.53     5460.86    132.11 o 
   8   4   5    21927.45    22060.58    308.10 o 
   9   4   5     1045.26     1027.02    174.13 o 
  10   4   5     1763.71     1590.60    187.81 o 
  11   4   5     2118.72     1994.13    217.68 o 
  12   4   5     1440.58     1222.17    227.90 o 
  13   4   5     4838.55     4689.69    291.77 o 
  14   4   5      360.93      320.85    253.35 o 
  15   4   5     3400.41     3724.10    356.18 o 
  16   4   5      956.49      831.75    383.06 o 
  17   4   5      115.99     1078.34    424.58 o 
  18   4   5      117.38     -195.33    429.94 o 
   1   5   5    85863.52    94247.68    877.26 o 
   2   5   5      771.65      682.52     61.05 o 
   3   5   5     5375.22     4806.89     91.81 o 
   4   5   5       86.76       59.34     74.40 o 
   5   5   5       79.37      257.02     72.23 o 
   6   5   5    17333.51    15443.50    198.45 o 
   7   5   5    44609.40    41188.77    439.41 o 
   8   5   5    23572.10    20869.84    369.96 o 
   9   5   5     1791.69     1994.59    163.70 o 
  10   5   5     8600.02     8290.30    272.57 o 
  11   5   5      699.79      436.96    196.97 o 
  12   5   5     1163.21     1024.64    222.76 o 
  13   5   5      477.03      783.73    240.04 o 
  14   5   5     7620.57     8242.08    361.29 o 
  15   5   5      772.50      545.85    275.64 o 
  16   5   5      159.65     -248.69    302.05 o 
  17   5   5      422.70     1018.24    413.11 o 
   0   6   5    59629.78    57545.57    734.89 o 
   1   6   5    92929.34    92245.29    808.30 o 
   2   6   5   173093.72   173221.78   1386.55 o 
   3   6   5     1622.23     2213.41    134.47 o 
   4   6   5     8893.84    10423.25    145.46 o 
   5   6   5     5401.24     4750.54    116.81 o 
   6   6   5      681.75      713.44     80.08 o 
   7   6   5      529.55      889.66     93.29 o 
   8   6   5      112.07       78.52    114.81 o 
   9   6   5    19743.86    19641.19    349.32 o 
  10   6   5     8899.14     8694.81    255.85 o 
  11   6   5    21821.62    20926.08    405.86 o 
  12   6   5      106.41      -83.47    184.80 o 
  13   6   5        9.64     -122.54    210.86 o 
  14   6   5     3215.99     3591.58    332.76 o 
  15   6   5      903.01      851.38    258.46 o 
  16   6   5     1180.49      754.63    297.32 o 
  17   6   5     1580.21     1025.97    375.03 o 
   1   7   5      818.91      790.24     65.60 o 
   2   7   5      252.26      222.86     61.26 o 
   3   7   5     8894.03    10033.97    163.54 o 
   4   7   5    11646.12    11460.26    187.55 o 
   5   7   5     9272.65    10057.28    152.99 o 
   6   7   5    17499.36    17817.78    357.96 o 
   7   7   5       17.43        2.74    113.56 o 
   8   7   5    11800.02    11613.82    254.58 o 
   9   7   5      316.68      368.17    136.77 o 
  10   7   5     1532.47     1664.44    188.76 o 
  11   7   5     2465.01     2276.54    207.45 o 
  12   7   5     4065.49     4451.81    254.46 o 
  13   7   5       56.04     -306.93    204.62 o 
  14   7   5     6470.06     6034.21    309.07 o 
  15   7   5       52.33     -242.17    250.28 o 
  16   7   5     1198.85      996.04    287.21 o 
  17   7   5      338.08      154.69    311.14 o 
   0   8   5     1054.60      729.84     92.68 o 
   1   8   5    33301.64    32407.05    402.00 o 
   2   8   5     2731.72     3546.01    103.61 o 
   3   8   5       21.78        0.31     70.93 o 
   4   8   5      565.92      358.66     79.64 o 
   5   8   5      444.83      547.33     88.61 o 
   6   8   5     3190.04     2887.10    134.39 o 
   7   8   5     4416.82     4765.33    214.71 o 
   8   8   5     3697.23     4084.95    222.88 o 
   9   8   5     7590.08     7366.03    315.31 o 
  10   8   5    15681.65    15027.33    316.17 o 
  11   8   5     9021.10     9226.13    324.78 o 
  12   8   5    17436.15    17073.66    396.73 o 
  13   8   5     1399.91     1044.51    226.97 o 
  14   8   5     3466.26     3325.54    270.44 o 
  15   8   5      504.26      404.79    257.69 o 
  16   8   5      666.05      896.69    288.12 o 
   1   9   5     5819.25     6034.77    168.69 o 
   2   9   5     7419.08     7165.60    150.88 o 
   3   9   5    22606.54    22320.81    277.82 o 
   4   9   5    13640.29    13695.30    215.30 o 
   5   9   5       21.25       24.69    108.15 o 
   6   9   5    26931.47    24940.91    435.50 o 
   7   9   5    14868.99    14613.10    480.75 o 
   8   9   5       41.56      -26.11    119.30 o 
   9   9   5      478.50      595.56    148.05 o 
  10   9   5     4910.75     5053.51    215.31 o 
  11   9   5     4371.20     4510.04    251.33 o 
  12   9   5      558.08      680.69    198.21 o 
  13   9   5        0.42     -152.71    222.85 o 
  14   9   5      333.96      247.28    246.25 o 
  15   9   5       87.79     -182.47    261.34 o 
  16   9   5        0.79     -379.28    269.18 o 
   0  10   5    24568.38    26465.74    431.08 o 
   1  10   5     1795.79     2100.98    107.52 o 
   2  10   5     2652.51     2433.04    106.71 o 
   3  10   5      303.63      319.41     88.74 o 
   4  10   5     2686.59     2521.12    117.32 o 
   5  10   5    22216.92    22269.49    334.80 o 
   6  10   5    12633.12    12069.79    261.33 o 
   7  10   5    15015.40    14831.81    315.89 o 
   8  10   5     1786.38     2063.90    184.07 o 
   9  10   5      462.26      661.00    154.28 o 
  10  10   5      126.79      251.48    162.16 o 
  11  10   5     1793.25     1680.03    194.45 o 
  12  10   5      600.63      436.00    196.74 o 
  13  10   5     1805.37     1538.50    246.20 o 
  14  10   5     3142.74     3582.24    293.08 o 
  15  10   5     4077.23     4614.97    630.86 o 
   1  11   5     3750.67     3977.37    130.65 o 
   2  11   5     2195.41     2395.08    116.67 o 
   3  11   5       69.73       73.18     93.64 o 
   4  11   5    12340.65    12060.97    303.44 o 
   5  11   5     1598.51     1731.50    141.25 o 
   6  11   5     3306.18     3032.92    192.33 o 
   7  11   5      268.39      355.43    151.56 o 
   8  11   5     1839.13     1966.50    199.34 o 
   9  11   5       74.54      107.70    187.09 o 
  10  11   5     2349.53     2292.66    236.89 o 
  11  11   5     1112.47     1030.09    242.00 o 
  12  11   5      727.62      675.24    268.33 o 
  13  11   5     1315.88      888.91    279.37 o 
  14  11   5      185.23      108.61    301.11 o 
  15  11   5      279.53      -38.90    323.69 o 
   0  12   5     5466.62     5691.25    255.00 o 
   1  12   5      204.31       88.04    114.97 o 
   2  12   5     3122.06     3440.73    169.61 o 
   3  12   5     6380.95     6513.56    204.25 o 
   4  12   5     8272.84     8965.38    249.11 o 
   5  12   5     2864.94     3033.93    183.69 o 
   6  12   5       19.28     -230.57    153.72 o 
   7  12   5     1336.66     1509.61    186.26 o 
   8  12   5    17237.06    16130.28    376.52 o 
   9  12   5      940.68      918.47    208.20 o 
  10  12   5       21.42      164.26    233.92 o 
  11  12   5      160.71      237.98    229.09 o 
  12  12   5     1670.61     1928.27    275.60 o 
  13  12   5     1133.25      652.19    286.30 o 
  14  12   5     1281.18      962.05    305.95 o 
   1  13   5     1248.06     1181.71    141.92 o 
   2  13   5     1332.18     1547.84    147.85 o 
   3  13   5    16068.12    16793.74    368.89 o 
   4  13   5     1097.02      951.94    176.72 o 
   5  13   5     5903.04     5659.15    254.85 o 
   6  13   5     2595.72     2948.69    239.01 o 
   7  13   5      838.06     1058.25    213.26 o 
   8  13   5        6.67     -160.01    205.96 o 
   9  13   5       77.36      171.37    227.06 o 
  10  13   5     8315.57     9912.39    563.28 o 
  11  13   5     3487.89     3139.18    331.03 o 
  12  13   5      797.32      648.60    311.55 o 
  13  13   5        8.74      323.61    378.19 o 
   0  14   5     7447.14     8213.23    438.26 o 
   1  14   5     2636.09     2717.57    205.34 o 
   2  14   5     5780.83     5455.76    277.70 o 
   3  14   5     1563.04     1460.26    231.59 o 
   4  14   5      721.50      360.54    220.81 o 
   5  14   5      442.94      139.86    224.01 o 
   6  14   5      304.41      -11.92    232.00 o 
   7  14   5      805.65      621.81    260.43 o 
   8  14   5      940.15     1007.03    283.45 o 
   9  14   5     1596.80     1239.96    294.18 o 
  10  14   5     3200.29     2797.27    345.18 o 
  11  14   5     2064.13     2223.00    344.72 o 
  12  14   5      486.26      826.91    353.35 o 
   1  15   5        9.56       35.51    176.58 o 
   2  15   5     7214.47     7137.81    296.90 o 
   3  15   5     2848.72     2684.96    258.74 o 
   4  15   5      696.55      925.21    241.86 o 
   5  15   5      516.47       64.86    243.70 o 
   6  15   5     4337.91     4545.81    353.83 o 
   7  15   5      300.72      149.20    263.83 o 
   8  15   5      243.36      208.33    276.86 o 
   9  15   5     1834.62     2275.42    339.04 o 
  10  15   5     1040.40     1615.00    345.24 o 
  11  15   5      631.32      805.19    341.84 o 
   0  16   5     2513.59     3078.80    331.20 o 
   1  16   5      806.26      980.74    241.91 o 
   2  16   5       35.25      149.33    213.52 o 
   3  16   5     1131.43     1353.38    260.97 o 
   4  16   5     1224.24     1635.05    301.27 o 
   5  16   5       96.86      205.29    252.43 o 
   6  16   5     3888.60     3979.67    332.76 o 
   7  16   5      324.00      247.17    296.85 o 
   8  16   5      185.82      576.87    305.05 o 
   9  16   5      198.37      -65.74    319.08 o 
  10  16   5      900.80      366.32    344.06 o 
   1  17   5     4758.32     4527.15    318.03 o 
   2  17   5      347.52      460.22    256.30 o 
   3  17   5     2133.12     2824.05    308.78 o 
   4  17   5      321.56      145.22    264.91 o 
   5  17   5      129.83      -89.73    267.57 o 
   6  17   5     8674.38    10007.45    501.55 o 
   7  17   5     3565.33     3563.95    535.65 o 
   8  17   5       13.13      551.47    376.45 o 
   9  17   5        8.16     -214.61    333.22 o 
   0  18   5     2262.29     2148.88    407.86 o 
   1  18   5      117.68     -157.81    223.98 o 
   2  18   5      345.82      391.34    264.51 o 
   3  18   5        5.96      -55.82    277.81 o 
   4  18   5      140.29      259.58    280.78 o 
   5  18   5      104.34     -432.37    288.90 o 
   6  18   5       37.09      -98.79    305.49 o 
   7  18   5       37.16     -271.44    317.33 o 
   1  19   5      330.62     -164.85    243.32 o 
   2  19   5      618.81      509.57    342.14 o 
   3  19   5      339.83      446.03    308.67 o 
   4  19   5      429.68      412.46    304.12 o 
   0   0   6     3453.00     2167.17    176.17 o 
   1   0   6      824.02      831.18     67.64 o 
   2   0   6   158904.80   147395.09   1567.06 o 
   3   0   6    75786.96    80270.53    802.72 o 
   4   0   6    59918.86    66055.65    762.70 o 
   5   0   6    15190.79    16119.68    271.57 o 
   6   0   6       46.98      153.43     96.11 o 
   7   0   6      227.84       63.45    131.52 o 
   8   0   6     1031.69      749.55    213.61 o 
   9   0   6   122555.32   125381.13   1999.23 o 
  10   0   6    15154.41    15155.67   1487.00 o 
  11   0   6    27409.56    26066.75   1308.65 o 
  12   0   6     3917.57     3959.05    332.82 o 
  13   0   6      616.76      742.62    439.49 o 
  14   0   6     1328.33     1436.03    798.51 o 
  15   0   6     1287.59      864.51    529.38 o 
  16   0   6     2124.27     1530.01    587.65 o 
  17   0   6      195.80      662.01    583.07 o 
  18   0   6        2.63      465.86    579.18 o 
   1   1   6      209.95      377.05     42.31 o 
   2   1   6    12229.48    13367.00    154.81 o 
   3   1   6    31870.35    34216.41    343.04 o 
   4   1   6      232.27       12.67     45.94 o 
   5   1   6    21374.94    23613.88    248.27 o 
   6   1   6     3807.20     5434.28    131.59 o 
   7   1   6    23560.28    23562.24    305.39 o 
   8   1   6     8992.42     7651.79    206.58 o 
   9   1   6    11538.46    11388.72    341.45 o 
  10   1   6    11174.69    10964.49    376.99 o 
  11   1   6      366.74      405.28    179.84 o 
  12   1   6      931.17      845.27    227.02 o 
  13   1   6    16345.77    16484.92    508.24 o 
  14   1   6     5358.34     5104.05    399.26 o 
  15   1   6      165.90      -26.19    348.82 o 
  16   1   6     3714.04     2955.61    428.18 o 
  17   1   6       25.20     -408.29    537.86 o 
  18   1   6      249.41      133.06    437.72 o 
   0   2   6     1575.09     1897.37    108.34 o 
   1   2   6    95678.70   101886.86    821.97 o 
   2   2   6     3863.31     4868.25     93.65 o 
   3   2   6     7670.34     7848.14    120.40 o 
   4   2   6     4701.42     5279.40    115.92 o 
   5   2   6    47137.45    49333.99    428.96 o 
   6   2   6    25302.23    26464.78    312.89 o 
   7   2   6      608.27      807.12     92.16 o 
   8   2   6    50125.80    51462.29    592.47 o 
   9   2   6      701.53      613.14    126.27 o 
  10   2   6    10538.79    10964.58    268.11 o 
  11   2   6     8019.15     7994.38    288.41 o 
  12   2   6      867.27      563.50    217.19 o 
  13   2   6     2650.34     2439.26    366.48 o 
  14   2   6       46.04       -8.23    254.06 o 
  15   2   6     4328.86     4269.03    426.43 o 
  16   2   6      217.93      -10.04    375.42 o 
  17   2   6     8304.59     6828.47    588.82 o 
  18   2   6      901.07      840.39    414.42 o 
   1   3   6    35621.64    34894.38    353.85 o 
   2   3   6     2373.92     1694.54     60.35 o 
   3   3   6     3285.99     3547.65    115.25 o 
   4   3   6    42001.65    36460.38    349.28 o 
   5   3   6    34285.80    35109.00    345.77 o 
   6   3   6    30012.93    25867.50    286.51 o 
   7   3   6     8938.88     9363.40    171.88 o 
   8   3   6    27323.58    24818.86    426.09 o 
   9   3   6     5749.22     5245.49    211.73 o 
  10   3   6      637.39      246.63    209.65 o 
  11   3   6    10862.63    10896.30    377.37 o 
  12   3   6     4483.10     4920.60    375.95 o 
  13   3   6     1934.31     2175.46    259.81 o 
  14   3   6     6961.29     7542.68    381.82 o 
  15   3   6     1197.02     1702.01    314.34 o 
  16   3   6       65.89     -244.87    363.92 o 
  17   3   6       87.02      385.51    415.46 o 
  18   3   6     1427.49      963.04    442.78 o 
   0   4   6    20208.59    25820.36    549.66 o 
   1   4   6      388.63      501.34     66.68 o 
   2   4   6   112999.30   104856.69    857.47 o 
   3   4   6       34.07       46.30     52.08 o 
   4   4   6     1000.77      323.09     65.38 o 
   5   4   6    46154.00    48261.84    448.11 o 
   6   4   6    31265.24    29581.49    317.49 o 
   7   4   6    92823.85    92253.13    921.93 o 
   8   4   6     2054.64     2178.18    112.50 o 
   9   4   6      584.26      333.72    118.90 o 
  10   4   6     2025.23     2154.28    204.90 o 
  11   4   6     4571.41     4538.36    250.48 o 
  12   4   6     2437.05     2161.14    248.53 o 
  13   4   6    13174.05    14060.87    409.62 o 
  14   4   6    12690.23    14281.02    432.78 o 
  15   4   6       56.71      -73.70    284.32 o 
  16   4   6    15941.31    17114.52    740.57 o 
  17   4   6     1196.59     1665.90    420.06 o 
   1   5   6     2752.66     2827.44     86.14 o 
   2   5   6    56324.11    59095.72    549.92 o 
   3   5   6    11535.65    12690.97    177.46 o 
   4   5   6    52753.81    52467.68    642.59 o 
   5   5   6    66328.55    68217.71    780.40 o 
   6   5   6     5231.15     5721.32    134.87 o 
   7   5   6     4422.89     4664.63    137.81 o 
   8   5   6     9351.54     8594.79    194.75 o 
   9   5   6        0.68       76.37    138.70 o 
  10   5   6     1399.15     1308.63    167.81 o 
  11   5   6    22046.88    21262.94    459.01 o 
  12   5   6     4840.72     4378.20    246.35 o 
  13   5   6        1.17      -35.72    207.57 o 
  14   5   6      629.44      628.15    263.95 o 
  15   5   6      397.32      160.36    271.08 o 
  16   5   6     1530.67     1613.85    342.28 o 
  17   5   6      129.73      578.47    417.00 o 
   0   6   6    57831.93    55630.16    857.83 o 
   1   6   6    18533.85    19336.06    263.50 o 
   2   6   6    47931.83    47138.55    425.63 o 
   3   6   6     1516.43     1873.78     80.13 o 
   4   6   6    16824.18    16996.81    196.28 o 
   5   6   6     2355.66     2777.16    101.47 o 
   6   6   6     3821.40     4642.86    126.87 o 
   7   6   6     1285.09     1287.22     98.34 o 
   8   6   6    16245.19    16058.48    414.55 o 
   9   6   6     1619.35     1465.81    161.32 o 
  10   6   6      144.88      -35.48    150.69 o 
  11   6   6     2929.69     2641.09    209.22 o 
  12   6   6     2452.90     2159.06    221.34 o 
  13   6   6     1724.68     1725.83    232.20 o 
  14   6   6       10.67       94.45    229.39 o 
  15   6   6     5121.96     4242.58    299.96 o 
  16   6   6      102.26     -136.92    256.16 o 
  17   6   6       22.01     -110.18    293.42 o 
   1   7   6     5074.94     5599.42    149.89 o 
   2   7   6    12537.40    12036.25    209.71 o 
   3   7   6    95979.48    95672.99    809.67 o 
   4   7   6     8364.45     7935.76    148.51 o 
   5   7   6    11704.10    11987.80    178.09 o 
   6   7   6      246.33      196.48     84.75 o 
   7   7   6     1936.15     2237.20    148.65 o 
   8   7   6    19411.16    18986.96    381.20 o 
   9   7   6     1741.49     2166.67    170.71 o 
  10   7   6    70503.38    68610.91    834.69 o 
  11   7   6      880.40      703.18    191.42 o 
  12   7   6     4939.75     5311.91    347.77 o 
  13   7   6     6272.52     6555.04    295.82 o 
  14   7   6     1010.75     1066.39    243.48 o 
  15   7   6     1501.94     1382.36    270.20 o 
  16   7   6      301.79      247.01    278.91 o 
  17   7   6      939.48      950.78    322.75 o 
   0   8   6     1526.97     2220.25    171.36 o 
   1   8   6      569.04      686.53     71.14 o 
   2   8   6    92654.79    88950.63    805.48 o 
   3   8   6    31815.75    32573.78    355.25 o 
   4   8   6     1202.39      970.48     91.83 o 
   5   8   6    11406.62    11089.62    185.67 o 
   6   8   6     2872.71     3080.14    131.52 o 
   7   8   6     2047.08     2270.24    136.22 o 
   8   8   6      366.85      578.22    146.04 o 
   9   8   6    21153.74    19758.01    370.49 o 
  10   8   6    10585.11    10772.43    301.62 o 
  11   8   6      799.69      726.94    189.54 o 
  12   8   6       46.02     -289.78    193.19 o 
  13   8   6      952.50     1169.43    229.49 o 
  14   8   6      126.36       59.79    244.33 o 
  15   8   6     2155.69     1896.72    287.42 o 
  16   8   6        1.55      -18.90    273.13 o 
   1   9   6     1415.95     1355.48     88.88 o 
   2   9   6    59412.71    58409.96    564.67 o 
   3   9   6     3155.92     3438.33    115.96 o 
   4   9   6      222.27      133.96     87.72 o 
   5   9   6    14696.13    15260.84    239.28 o 
   6   9   6     1813.88     1691.00    142.93 o 
   7   9   6    13706.12    13461.12    252.86 o 
   8   9   6      949.59      488.41    117.05 o 
   9   9   6    12950.79    13122.70    438.07 o 
  10   9   6      914.46      858.91    171.17 o 
  11   9   6     2385.78     2183.01    223.21 o 
  12   9   6      242.95     -336.73    224.49 o 
  13   9   6     1028.89     1048.64    244.71 o 
  14   9   6    16726.03    14253.19   1066.55 o 
  15   9   6      117.44     -346.58    333.70 o 
  16   9   6      935.54     1636.46    334.69 o 
   0  10   6      370.82      445.34    111.12 o 
   1  10   6       51.49      109.74     83.12 o 
   2  10   6     4386.96     4404.06    128.18 o 
   3  10   6     4370.10     4531.27    129.40 o 
   4  10   6     3861.56     3675.70    158.60 o 
   5  10   6     1690.69     1929.76    141.12 o 
   6  10   6     3215.27     3375.21    169.71 o 
   7  10   6      385.36      464.35    142.45 o 
   8  10   6     3723.31     3910.59    286.08 o 
   9  10   6     1917.45     1838.44    208.80 o 
  10  10   6     2215.63     2175.53    231.45 o 
  11  10   6     2536.08     2014.54    246.08 o 
  12  10   6     5661.65     5977.05    421.15 o 
  13  10   6     2480.14     2418.63    312.22 o 
  14  10   6     1091.85      997.18    312.30 o 
  15  10   6      565.20      884.44    348.71 o 
   1  11   6    42864.52    42516.59    534.81 o 
   2  11   6      187.41      100.43    110.57 o 
   3  11   6      565.86      611.03    121.27 o 
   4  11   6     2727.94     3073.00    191.29 o 
   5  11   6     6642.45     6251.20    214.00 o 
   6  11   6    23170.83    22926.27    439.76 o 
   7  11   6     3095.91     2949.01    198.78 o 
   8  11   6      396.24      324.33    178.18 o 
   9  11   6     2296.74     2563.37    336.08 o 
  10  11   6      294.11      -19.87    229.79 o 
  11  11   6        3.80      100.22    227.16 o 
  12  11   6       35.01       86.91    248.79 o 
  13  11   6     1169.33     1275.14    313.77 o 
  14  11   6     2014.64     2135.37    346.04 o 
  15  11   6      905.34      173.25    352.78 o 
   0  12   6     1903.19     1994.27    275.36 o 
   1  12   6     8021.54     8196.04    388.70 o 
   2  12   6     7741.26     7678.42    244.93 o 
   3  12   6       19.21       48.51    120.75 o 
   4  12   6     2356.95     2787.84    195.48 o 
   5  12   6      664.29      821.26    175.01 o 
   6  12   6     4145.85     4136.40    329.81 o 
   7  12   6     3624.60     3539.39    251.67 o 
   8  12   6     4726.99     4209.09    389.48 o 
   9  12   6     3550.30     3457.46    279.30 o 
  10  12   6        6.69      205.46    243.66 o 
  11  12   6     3471.02     3295.28    501.92 o 
  12  12   6      175.02      110.21    290.68 o 
  13  12   6       66.22      387.88    304.94 o 
  14  12   6      580.10      609.08    375.65 o 
   1  13   6     5600.42     5918.09    276.02 o 
   2  13   6      235.13      449.09    154.25 o 
   3  13   6      790.11      907.84    199.71 o 
   4  13   6     5767.32     5617.55    473.74 o 
   5  13   6       35.13       51.21    204.94 o 
   6  13   6     4407.13     4768.53    307.34 o 
   7  13   6     1292.45     1221.00    255.46 o 
   8  13   6      687.20      807.18    264.79 o 
   9  13   6      192.43      248.03    277.43 o 
  10  13   6        1.06      148.87    286.38 o 
  11  13   6     5773.27     5267.02    398.67 o 
  12  13   6     2527.66     3240.38    544.04 o 
  13  13   6       78.82      -70.93    348.09 o 
   0  14   6    32193.99    30202.93    820.70 o 
   1  14   6      219.90      295.66    166.15 o 
   2  14   6     2768.53     2856.12    250.38 o 
   3  14   6       27.01      -79.00    202.83 o 
   4  14   6     1216.90     1613.39    250.02 o 
   5  14   6     2040.48     2223.20    261.48 o 
   6  14   6     2471.34     2968.60    359.31 o 
   7  14   6     3045.28     3019.70    328.91 o 
   8  14   6      135.28      412.66    270.61 o 
   9  14   6     1812.96     2192.57    321.27 o 
  10  14   6     2406.53     2255.76    477.05 o 
  11  14   6      284.93       -2.93    324.14 o 
  12  14   6     4573.78     4495.37    495.30 o 
   1  15   6     8692.91     8837.58    300.33 o 
   2  15   6     2338.29     2236.55    234.31 o 
   3  15   6     6901.99     7181.43    384.74 o 
   4  15   6       11.64      -75.97    237.52 o 
   5  15   6     1761.73     1887.60    281.13 o 
   6  15   6     4615.51     5489.83    352.89 o 
   7  15   6      140.20        8.91    262.28 o 
   8  15   6       99.24      113.91    288.15 o 
   9  15   6       28.95      172.50    308.26 o 
  10  15   6     3239.07     4381.30    396.72 o 
  11  15   6       65.94      425.41    345.36 o 
   0  16   6     3527.34     3114.04    298.83 o 
   1  16   6     7858.93     7892.47    355.30 o 
   2  16   6      749.44      500.88    217.71 o 
   3  16   6        1.21      -11.21    238.10 o 
   4  16   6       30.93      183.60    255.77 o 
   5  16   6      748.32      697.11    276.23 o 
   6  16   6       80.15       33.10    276.09 o 
   7  16   6      313.83      576.85    296.71 o 
   8  16   6     2495.64     2547.83    421.22 o 
   9  16   6        2.25     -362.88    314.88 o 
  10  16   6        9.99     -198.79    336.01 o 
   1  17   6      479.68      395.37    281.11 o 
   2  17   6     1370.21     1390.90    322.02 o 
   3  17   6      233.62      532.19    272.82 o 
   4  17   6        9.88      121.90    264.31 o 
   5  17   6      833.04      793.71    298.71 o 
   6  17   6     2270.28     2607.06    336.41 o 
   7  17   6       10.31       47.21    308.97 o 
   8  17   6      245.93       30.54    329.05 o 
   0  18   6     1054.60     2253.81    423.90 o 
   1  18   6      354.91      210.62    239.51 o 
   2  18   6      227.22      452.57    281.43 o 
   3  18   6      385.47      174.01    284.51 o 
   4  18   6     2540.82     2760.02    344.74 o 
   5  18   6       18.33      304.07    303.26 o 
   6  18   6      962.20     1105.14    333.76 o 
   7  18   6     1224.77     1252.93    351.87 o 
   1  19   6     1061.41     1174.10    258.40 o 
   2  19   6      176.55       16.76    340.52 o 
   3  19   6     1419.15     1146.27    324.01 o 
   4  19   6      198.69      218.32    312.13 o 
   1   1   7    58631.61    62014.60    552.71 o 
   2   1   7    29143.65    31387.17    292.68 o 
   3   1   7      204.46      389.24     45.60 o 
   4   1   7     3957.66     2837.79     76.51 o 
   5   1   7     1054.77     1222.99     68.97 o 
   6   1   7     8465.21     6621.79    138.02 o 
   7   1   7      622.31      853.27     96.00 o 
   8   1   7    13296.15    12082.79    255.00 o 
   9   1   7     1184.49      963.01    141.16 o 
  10   1   7     7221.47     6983.52    223.79 o 
  11   1   7    12646.61    12666.20    398.19 o 
  12   1   7     3493.74     3787.93    280.02 o 
  13   1   7     1322.72     1146.52    250.94 o 
  14   1   7      301.94      163.84    328.21 o 
  15   1   7      323.62      222.00    354.62 o 
  16   1   7     3823.03     3648.72    449.37 o 
  17   1   7      386.82      118.19    405.77 o 
  18   1   7     2933.57     3505.87    486.25 o 
   0   2   7   209693.72   202742.22   2754.96 o 
   1   2   7    13396.40    12051.53    141.96 o 
   2   2   7     2661.29     4685.62     92.02 o 
   3   2   7     1046.96     1426.51     62.78 o 
   4   2   7    38120.24    34216.48    313.41 o 
   5   2   7    23246.32    21702.70    234.19 o 
   6   2   7    17831.39    20611.75    250.50 o 
   7   2   7    15415.04    15861.91    227.96 o 
   8   2   7    14948.26    14970.34    253.14 o 
   9   2   7      120.01      163.96    128.41 o 
  10   2   7     4385.13     4639.37    201.63 o 
  11   2   7      211.06      496.68    190.34 o 
  12   2   7     2153.84     2261.64    238.37 o 
  13   2   7     3232.52     3654.75    298.07 o 
  14   2   7     2625.82     3050.61    307.51 o 
  15   2   7      129.94       74.73    352.59 o 
  16   2   7     3447.24     4450.52    439.58 o 
  17   2   7     3830.13     3923.94    464.91 o 
   1   3   7    14188.27    14657.32    236.22 o 
   2   3   7    57497.23    57558.14    475.13 o 
   3   3   7    15745.02    16771.74    195.61 o 
   4   3   7    11082.54    10430.01    156.88 o 
   5   3   7     5857.85     5193.96    119.49 o 
   6   3   7     3199.98     3923.91    114.40 o 
   7   3   7     8220.30     7700.17    161.49 o 
   8   3   7    12203.97    11407.63    259.92 o 
   9   3   7     7254.11     7703.68    330.46 o 
  10   3   7     5573.06     5335.16    207.37 o 
  11   3   7     2498.90     2557.98    226.82 o 
  12   3   7     1907.83     1947.14    259.81 o 
  13   3   7      149.28     -172.68    223.57 o 
  14   3   7     4788.42     4304.04    330.39 o 
  15   3   7      961.35     1091.42    301.43 o 
  16   3   7      182.43      -31.83    382.96 o 
  17   3   7     1205.24     1131.37    435.92 o 
   0   4   7    28885.18    26738.20    476.35 o 
   1   4   7     1683.03     2092.64     69.74 o 
   2   4   7     9748.62    10145.78    137.54 o 
   3   4   7    19619.55    20372.31    227.33 o 
   4   4   7      554.88      521.32     68.60 o 
   5   4   7     3635.56     3897.40    123.46 o 
   6   4   7     1077.87     1226.14     87.20 o 
   7   4   7     2210.47     2345.95    136.68 o 
   8   4   7    12973.84    12779.55    215.28 o 
   9   4   7      317.67      285.03    120.27 o 
  10   4   7      350.33      364.66    150.83 o 
  11   4   7     2577.33     2786.15    203.67 o 
  12   4   7      910.52      925.72    224.07 o 
  13   4   7       89.03      274.13    232.29 o 
  14   4   7     2168.64     1959.54    275.90 o 
  15   4   7     2932.54     2859.48    351.23 o 
  16   4   7      577.19      527.86    400.47 o 
  17   4   7     1105.51     1163.89    420.66 o 
   1   5   7     8236.25     8971.20    198.95 o 
   2   5   7    15008.90    16007.31    186.02 o 
   3   5   7     8273.89    10286.13    191.49 o 
   4   5   7    33797.39    32111.93    346.39 o 
   5   5   7    24256.59    24490.02    296.27 o 
   6   5   7      222.65       67.85     83.45 o 
   7   5   7    15622.84    15116.89    288.64 o 
   8   5   7    54429.84    49785.11    519.59 o 
   9   5   7       39.77       33.45    139.80 o 
  10   5   7    11273.32    10724.16    281.10 o 
  11   5   7       50.41      143.53    169.25 o 
  12   5   7    10155.27    10276.67    346.13 o 
  13   5   7      211.88      -90.06    202.40 o 
  14   5   7     4736.25     4278.40    295.92 o 
  15   5   7     1025.58      954.78    257.70 o 
  16   5   7     1346.58     1104.87    288.46 o 
  17   5   7       48.56     -485.10    323.40 o 
   0   6   7    60164.04    59552.14    931.71 o 
   1   6   7    12354.23    11915.86    182.93 o 
   2   6   7      170.39      224.82     56.64 o 
   3   6   7     4609.60     5035.22    119.27 o 
   4   6   7   108668.71   107939.64   1163.25 o 
   5   6   7    31440.63    30782.31    392.61 o 
   6   6   7      630.48      677.13     94.79 o 
   7   6   7     1158.30     1154.58    104.82 o 
   8   6   7        2.65      197.86    130.07 o 
   9   6   7     9706.00     8956.29    346.78 o 
  10   6   7    12350.74    12015.51    329.37 o 
  11   6   7      193.34       89.57    173.20 o 
  12   6   7      538.70      327.14    197.88 o 
  13   6   7     5611.98     5985.40    297.08 o 
  14   6   7       68.81       25.76    226.66 o 
  15   6   7      570.37      236.94    254.44 o 
  16   6   7     6828.27     7733.23    381.95 o 
  17   6   7     2183.69     2138.86    347.13 o 
   1   7   7    47911.02    47350.66    491.38 o 
   2   7   7     1313.06     1601.53     77.15 o 
   3   7   7      127.58       33.49     67.84 o 
   4   7   7       14.16      104.32     60.92 o 
   5   7   7     5161.03     5180.31    142.21 o 
   6   7   7       41.01       -8.83     85.99 o 
   7   7   7     7613.00     7929.17    308.15 o 
   8   7   7      180.62      139.95    149.94 o 
   9   7   7     2200.39     2426.87    196.75 o 
  10   7   7      931.28      664.64    168.21 o 
  11   7   7     6905.03     6508.84    263.18 o 
  12   7   7      672.04      872.08    205.15 o 
  13   7   7     3529.09     3892.27    269.10 o 
  14   7   7     1774.01     1502.44    252.09 o 
  15   7   7      847.70      853.47    261.62 o 
  16   7   7      328.47      267.92    280.69 o 
   0   8   7     1706.21     1578.40    110.15 o 
   1   8   7     3816.44     3388.36    130.16 o 
   2   8   7     2184.30     2123.80     91.68 o 
   3   8   7    19433.05    18553.51    277.20 o 
   4   8   7    38493.18    36971.05    379.32 o 
   5   8   7    20496.73    20778.29    273.30 o 
   6   8   7       11.92      158.42     89.27 o 
   7   8   7     1309.60     1304.22    127.90 o 
   8   8   7     1515.15     1633.23    167.56 o 
   9   8   7     7043.37     7267.90    321.42 o 
  10   8   7     4156.65     4095.76    248.51 o 
  11   8   7      688.11      508.37    197.61 o 
  12   8   7      667.69      435.86    209.65 o 
  13   8   7      149.36      -22.94    231.08 o 
  14   8   7     4628.46     4843.85    304.08 o 
  15   8   7      261.89      102.92    294.95 o 
  16   8   7     1523.55     1690.93    329.79 o 
   1   9   7      472.82      628.61     89.44 o 
   2   9   7      185.38      107.72     82.97 o 
   3   9   7      633.70      918.97     96.41 o 
   4   9   7    13009.49    11940.34    374.63 o 
   5   9   7     1250.50     1254.83    118.19 o 
   6   9   7        1.66      -13.33    126.84 o 
   7   9   7       31.00       36.31    148.24 o 
   8   9   7    15272.26    15549.76    350.78 o 
   9   9   7     4487.15     4398.27    240.66 o 
  10   9   7       63.18      324.29    193.17 o 
  11   9   7     2011.91     2183.04    338.56 o 
  12   9   7    12168.80    11754.21    477.68 o 
  13   9   7     2734.17     2695.11    379.26 o 
  14   9   7      172.02     -264.48    262.67 o 
  15   9   7      413.99      531.78    292.52 o 
   0  10   7    17744.62    17708.96    534.85 o 
   1  10   7     6721.53     6419.67    197.32 o 
   2  10   7     6261.62     6469.44    188.20 o 
   3  10   7      577.94      354.57    119.59 o 
   4  10   7     4697.39     4702.55    173.85 o 
   5  10   7      978.67      644.86    138.52 o 
   6  10   7      134.83       41.43    134.10 o 
   7  10   7     8766.43     8879.25    268.29 o 
   8  10   7    21220.06    20585.89    496.69 o 
   9  10   7     3020.22     2755.69    224.96 o 
  10  10   7       25.17     -203.98    187.36 o 
  11  10   7        3.51       10.29    241.03 o 
  12  10   7     1493.07     1738.60    351.95 o 
  13  10   7      183.39     -393.72    262.48 o 
  14  10   7      329.42     -212.48    313.08 o 
  15  10   7     1134.76      565.89    350.47 o 
   1  11   7     3476.97     3483.06    176.62 o 
   2  11   7     4628.15     4488.11    198.47 o 
   3  11   7     7925.63     7604.35    238.11 o 
   4  11   7       57.56      114.14    170.83 o 
   5  11   7     5611.96     5913.81    279.08 o 
   6  11   7      233.32      141.74    192.39 o 
   7  11   7      180.43      106.17    182.20 o 
   8  11   7      328.06      720.99    211.62 o 
   9  11   7      415.68      461.78    224.65 o 
  10  11   7      212.34      314.49    257.23 o 
  11  11   7     5113.71     5634.82    338.11 o 
  12  11   7      202.79      270.77    301.59 o 
  13  11   7      546.35      557.92    341.62 o 
  14  11   7      251.13      376.99    349.95 o 
   0  12   7    20257.61    20495.00    621.08 o 
   1  12   7     7222.06     7461.67    242.76 o 
   2  12   7        6.37      127.27    145.95 o 
   3  12   7     4212.44     4406.45    213.63 o 
   4  12   7       19.42      251.13    191.97 o 
   5  12   7     1406.28     1406.66    222.70 o 
   6  12   7     1346.87      954.37    223.38 o 
   7  12   7    10491.97    10522.14    399.18 o 
   8  12   7     2349.14     2486.42    309.81 o 
   9  12   7      420.37      366.46    257.20 o 
  10  12   7     2049.81     2382.17    317.62 o 
  11  12   7     1253.39     1491.96    321.15 o 
  12  12   7        9.43     -207.39    300.43 o 
  13  12   7      723.21      675.73    360.72 o 
  14  12   7      799.48      820.20    486.45 o 
   1  13   7      829.91      721.65    162.02 o 
   2  13   7     1254.79     1300.72    179.32 o 
   3  13   7     6321.23     6003.01    294.08 o 
   4  13   7     5606.59     5774.33    300.27 o 
   5  13   7     3563.76     3925.89    284.96 o 
   6  13   7      449.83      750.82    242.73 o 
   7  13   7      133.12        5.16    234.78 o 
   8  13   7     6529.52     7467.20    558.31 o 
   9  13   7     1271.13     1278.33    281.87 o 
  10  13   7     2904.93     2691.69    347.50 o 
  11  13   7       83.53      187.42    314.72 o 
  12  13   7     3630.69     4603.59    424.39 o 
  13  13   7      588.79      245.33    377.86 o 
   0  14   7     4233.51     3532.13    495.96 o 
   1  14   7     3302.96     3708.49    224.74 o 
   2  14   7       86.93      517.49    212.92 o 
   3  14   7      818.10      555.69    222.20 o 
   4  14   7     4022.32     4075.89    288.96 o 
   5  14   7     1016.76     1147.13    251.08 o 
   6  14   7     1898.22     1857.64    310.06 o 
   7  14   7     1283.42     1690.82    288.93 o 
   8  14   7      856.17     1220.75    295.51 o 
   9  14   7     1943.31     1653.95    326.70 o 
  10  14   7     1595.74     1570.19    332.98 o 
  11  14   7      296.66       47.44    338.95 o 
  12  14   7       58.13     -461.07    362.63 o 
   1  15   7      415.60      407.19    188.07 o 
   2  15   7     1624.03     1576.50    223.25 o 
   3  15   7        2.47     -209.33    217.02 o 
   4  15   7      253.48      414.70    241.31 o 
   5  15   7     1898.32     1418.16    280.60 o 
   6  15   7     1106.89      884.72    285.96 o 
   7  15   7      461.95      343.86    277.22 o 
   8  15   7       97.58      132.54    301.29 o 
   9  15   7     4431.49     4486.81    395.93 o 
  10  15   7        7.99      238.87    328.99 o 
  11  15   7      105.48      102.29    351.67 o 
   0  16   7      261.03      492.63    257.94 o 
   1  16   7     2616.21     2883.63    281.38 o 
   2  16   7      168.70      140.11    229.95 o 
   3  16   7     4134.29     4588.71    392.48 o 
   4  16   7     7315.16     7410.85    372.85 o 
   5  16   7     2128.28     1858.89    307.14 o 
   6  16   7       26.35      129.96    276.74 o 
   7  16   7       70.83       36.50    300.68 o 
   8  16   7     1757.45     1588.93    342.86 o 
   9  16   7     4841.90     4811.15    413.80 o 
  10  16   7      414.84      828.05    353.28 o 
   1  17   7      565.63      761.31    262.13 o 
   2  17   7       51.37      400.21    233.24 o 
   3  17   7       49.68      112.88    257.97 o 
   4  17   7     3697.19     4091.53    344.27 o 
   5  17   7        3.85      471.89    291.25 o 
   6  17   7      948.57     1025.16    318.78 o 
   7  17   7       13.46     -333.62    423.43 o 
   8  17   7     1453.50     1210.10    452.18 o 
   0  18   7      151.19      146.33    377.99 o 
   1  18   7     5393.87     5365.04    343.07 o 
   2  18   7       65.37     -105.07    290.76 o 
   3  18   7      314.14       93.11    278.40 o 
   4  18   7      101.67     -158.64    284.32 o 
   5  18   7       94.49      315.85    307.63 o 
   6  18   7      332.57      414.74    323.93 o 
   1  19   7       18.39       47.72    255.23 o 
   2  19   7     1141.08      662.82    301.99 o 
   3  19   7      955.29      911.39    303.84 o 
   0   0   8    11393.13    14614.53    486.39 o 
   1   0   8    38715.61    45548.25    535.47 o 
   2   0   8     1858.62     2834.83     98.27 o 
   3   0   8     1402.82      657.29     78.33 o 
   4   0   8    11703.86    10444.84    184.20 o 
   5   0   8    13305.03    11493.20    211.40 o 
   6   0   8    23572.46    22832.08    403.16 o 
   7   0   8    12097.40    12587.20    298.10 o 
   8   0   8    33710.94    34344.05    598.36 o 
   9   0   8     3523.35     4198.47    271.68 o 
  10   0   8    45139.71    44552.70    874.39 o 
  11   0   8    14614.88    14289.52    495.70 o 
  12   0   8      344.69      400.69    273.97 o 
  13   0   8       66.70      457.68    580.22 o 
  14   0   8      318.19     -186.48    855.96 o 
  15   0   8     5371.27     4731.09    606.32 o 
  16   0   8    10917.69    12412.40   1133.62 o 
  17   0   8    20377.94    21512.01   1455.33 o 
   1   1   8    45787.91    42360.18    400.10 o 
   2   1   8    30267.55    31873.34    284.66 o 
   3   1   8    15144.51    14625.55    158.59 o 
   4   1   8     9502.30    10341.23    132.09 o 
   5   1   8    32563.46    30442.41    286.44 o 
   6   1   8    73662.52    72882.16    588.04 o 
   7   1   8      896.13      728.71     90.76 o 
   8   1   8     4289.30     4767.32    158.68 o 
   9   1   8     1033.64      842.77    139.02 o 
  10   1   8     5973.49     6373.78    224.63 o 
  11   1   8     9661.75     9261.76    274.65 o 
  12   1   8     6542.76     6043.41    391.03 o 
  13   1   8     3652.00     4011.53    299.60 o 
  14   1   8     2892.01     3042.26    377.81 o 
  15   1   8       77.21     -369.15    346.68 o 
  16   1   8      184.48       70.39    377.97 o 
  17   1   8      238.31      184.97    413.28 o 
   0   2   8     1057.57      869.25    147.11 o 
   1   2   8     3657.26     3366.44     80.04 o 
   2   2   8    39224.00    40771.53    372.05 o 
   3   2   8    22364.94    22136.75    211.52 o 
   4   2   8     7499.76     6604.11    122.44 o 
   5   2   8     6323.95     7012.35    132.93 o 
   6   2   8      786.40      894.74     79.23 o 
   7   2   8    10613.71     9469.44    181.49 o 
   8   2   8     8414.40     8232.11    289.69 o 
   9   2   8    12398.50    12267.23    277.07 o 
  10   2   8      244.34      289.87    147.12 o 
  11   2   8     2543.11     2956.02    200.33 o 
  12   2   8     7008.46     6888.34    300.42 o 
  13   2   8     4347.60     4570.09    315.19 o 
  14   2   8        1.27     -188.16    261.30 o 
  15   2   8      779.17      627.58    353.79 o 
  16   2   8      633.04      799.20    404.06 o 
  17   2   8       43.54      179.66    409.29 o 
   1   3   8     9092.35     7270.19    121.21 o 
   2   3   8     7766.95     7579.57    110.91 o 
   3   3   8    18165.04    19484.93    220.63 o 
   4   3   8    22490.15    25229.30    273.01 o 
   5   3   8     3698.78     5141.23    123.62 o 
   6   3   8     3687.50     3496.97    114.15 o 
   7   3   8       78.15      347.82     87.88 o 
   8   3   8      499.78      840.24    103.85 o 
   9   3   8    43013.43    41040.01    520.68 o 
  10   3   8    36619.51    36002.70    464.45 o 
  11   3   8    22120.76    21497.53    492.81 o 
  12   3   8      255.30      345.76    287.17 o 
  13   3   8     8240.86     8191.97    343.11 o 
  14   3   8     5885.47     6444.68    337.86 o 
  15   3   8       33.11     -113.71    281.97 o 
  16   3   8      116.94     -131.48    379.82 o 
  17   3   8       17.70       35.25    400.59 o 
   0   4   8    68635.73    66351.63   1007.48 o 
   1   4   8   101930.34    97025.45    995.21 o 
   2   4   8    23575.12    22048.02    250.74 o 
   3   4   8    22845.63    20341.11    285.14 o 
   4   4   8     2774.48     3519.52    103.65 o 
   5   4   8     4222.62     5052.22    130.39 o 
   6   4   8     7342.09     7682.70    167.75 o 
   7   4   8      436.20      366.76     88.32 o 
   8   4   8    22744.55    22244.61    290.72 o 
   9   4   8    11684.96    11617.94    223.68 o 
  10   4   8       51.01      -27.70    150.81 o 
  11   4   8      685.46      568.52    179.85 o 
  12   4   8    21049.28    20875.72    624.10 o 
  13   4   8    11807.36    12231.60    352.24 o 
  14   4   8     1038.12      972.80    233.13 o 
  15   4   8     2267.12     1687.34    275.08 o 
  16   4   8      192.84     -288.42    297.10 o 
  17   4   8        2.27     -130.37    330.25 o 
   1   5   8     3575.77     3655.03    133.80 o 
   2   5   8       36.16      116.67     73.82 o 
   3   5   8    21190.32    20728.08    236.26 o 
   4   5   8    37118.37    39002.16    405.35 o 
   5   5   8     2816.44     2747.70    112.28 o 
   6   5   8    25532.15    24565.12    308.96 o 
   7   5   8     3653.36     3627.15    137.69 o 
   8   5   8    10673.02    10586.04    204.63 o 
   9   5   8     2433.10     2608.87    211.66 o 
  10   5   8     2019.72     2155.76    198.99 o 
  11   5   8     1359.55     1538.83    205.45 o 
  12   5   8     1406.09     1364.98    207.99 o 
  13   5   8     9092.68     9772.76    328.14 o 
  14   5   8     4014.99     3878.74    276.50 o 
  15   5   8     1233.84     1185.29    262.42 o 
  16   5   8      341.73      228.47    274.38 o 
  17   5   8     1566.79     1248.81    379.18 o 
   0   6   8    21323.65    23125.54    487.73 o 
   1   6   8      974.79     1091.70     96.61 o 
   2   6   8    15815.42    15268.90    208.55 o 
   3   6   8      530.11      936.59     75.32 o 
   4   6   8     3657.94     3880.10    136.48 o 
   5   6   8      772.31      795.47     93.49 o 
   6   6   8     3047.84     3216.19    132.27 o 
   7   6   8     6062.41     6115.36    175.51 o 
   8   6   8     5275.43     5210.26    214.55 o 
   9   6   8    12944.33    12826.02    298.24 o 
  10   6   8       33.06       21.35    161.45 o 
  11   6   8     1043.03      885.13    190.97 o 
  12   6   8      421.25      384.59    197.44 o 
  13   6   8     4196.05     4063.15    260.82 o 
  14   6   8     3584.61     3166.70    262.24 o 
  15   6   8     2279.52     2632.92    283.35 o 
  16   6   8     1060.41      957.31    279.47 o 
   1   7   8     8130.68     8084.06    195.77 o 
   2   7   8      887.93      754.77     75.01 o 
   3   7   8       38.37       33.92     68.35 o 
   4   7   8    17113.62    16619.29    229.79 o 
   5   7   8    95092.98    93203.18   1403.62 o 
   6   7   8    63337.47    60656.45    864.18 o 
   7   7   8    21531.63    20540.64    466.33 o 
   8   7   8       45.19       93.56    147.35 o 
   9   7   8      638.80      639.50    176.59 o 
  10   7   8     3397.82     3769.35    241.50 o 
  11   7   8      757.55     1029.38    191.24 o 
  12   7   8     2316.32     2127.68    226.03 o 
  13   7   8     1292.17      746.60    230.00 o 
  14   7   8     2266.54     2616.34    315.42 o 
  15   7   8      427.11     -121.07    265.63 o 
  16   7   8     2019.88     1671.87    315.05 o 
   0   8   8      677.62      930.07    185.45 o 
   1   8   8     1630.86     1506.40    104.25 o 
   2   8   8     3284.48     3053.30    105.23 o 
   3   8   8     5265.94     4660.38    131.25 o 
   4   8   8     1336.65     1247.55    103.60 o 
   5   8   8    10530.05     9875.56    199.28 o 
   6   8   8    15987.03    14982.97    344.60 o 
   7   8   8    13819.90    13218.91    314.00 o 
   8   8   8     1306.32     1406.17    199.24 o 
   9   8   8      119.72      152.56    189.48 o 
  10   8   8    13794.64    13142.68    391.24 o 
  11   8   8     1878.64     1851.82    283.99 o 
  12   8   8     3499.22     3417.67    313.36 o 
  13   8   8     8984.35     9449.61    526.67 o 
  14   8   8      141.39     -103.00    259.21 o 
  15   8   8      274.01      -99.11    277.38 o 
  16   8   8      893.42      444.17    384.78 o 
   1   9   8    19285.54    18786.54    435.76 o 
   2   9   8    26319.65    25663.07    412.65 o 
   3   9   8     8035.08     7821.04    253.97 o 
   4   9   8      294.67      353.87    115.28 o 
   5   9   8      192.89      464.30    139.32 o 
   6   9   8     4473.02     4467.19    192.47 o 
   7   9   8     1122.81     1185.95    189.07 o 
   8   9   8     7344.85     6948.09    257.83 o 
   9   9   8      296.63       43.93    196.03 o 
  10   9   8     4626.77     4700.02    362.21 o 
  11   9   8      258.35      346.21    272.15 o 
  12   9   8      414.34      489.24    261.12 o 
  13   9   8     1695.47     2112.44    423.41 o 
  14   9   8     2336.85     1521.56    329.95 o 
  15   9   8      900.07      314.42    329.14 o 
   0  10   8      144.75      384.02    202.98 o 
   1  10   8     6522.99     6211.48    293.41 o 
   2  10   8    39780.24    37917.60    552.85 o 
   3  10   8     7482.86     6972.21    223.81 o 
   4  10   8     3869.55     3697.55    184.81 o 
   5  10   8      250.94      292.27    178.57 o 
   6  10   8      740.81      809.86    196.49 o 
   7  10   8     3080.01     2953.70    341.07 o 
   8  10   8      749.82      778.48    235.29 o 
   9  10   8     2257.82     1965.46    270.60 o 
  10  10   8     1335.56      895.59    265.59 o 
  11  10   8     2338.61     2014.89    310.63 o 
  12  10   8      198.83     -333.72    279.77 o 
  13  10   8     1307.26      663.84    428.04 o 
  14  10   8      154.15       87.78    338.62 o 
  15  10   8       65.69     -533.64    355.76 o 
   1  11   8    10637.40    10898.60    357.81 o 
   2  11   8     1668.05     1750.86    159.31 o 
   3  11   8      859.97     1033.29    145.46 o 
   4  11   8     2208.27     2489.46    221.56 o 
   5  11   8      184.46       52.94    185.42 o 
   6  11   8      902.45     1028.02    244.88 o 
   7  11   8     4337.62     4142.95    348.81 o 
   8  11   8      270.35       31.36    219.59 o 
   9  11   8     6548.47     7968.87    381.20 o 
  10  11   8     8775.80     9966.99    563.84 o 
  11  11   8     4402.77     4653.93    428.61 o 
  12  11   8        6.01     -208.20    309.09 o 
  13  11   8      206.38      545.62    350.72 o 
  14  11   8     2711.61     3010.92    631.83 o 
   0  12   8      621.43     1032.05    248.04 o 
   1  12   8     3177.21     3519.24    196.60 o 
   2  12   8      555.55      753.39    159.21 o 
   3  12   8     1384.40     1382.71    159.95 o 
   4  12   8      115.11      186.15    196.71 o 
   5  12   8      167.22      326.00    208.00 o 
   6  12   8      146.88      -40.53    214.46 o 
   7  12   8      468.50      641.77    243.83 o 
   8  12   8     8888.38     8666.46    788.27 o 
   9  12   8     4689.06     4230.42    401.99 o 
  10  12   8      642.85      390.85    342.66 o 
  11  12   8      129.65      343.92    295.01 o 
  12  12   8      550.13      540.46    331.98 o 
  13  12   8      379.25      278.09    353.88 o 
   1  13   8      105.54       31.08    159.50 o 
   2  13   8        1.89     -130.24    158.10 o 
   3  13   8     3922.23     3603.94    262.53 o 
   4  13   8     9873.20     9616.28    356.36 o 
   5  13   8        8.18     -104.66    220.82 o 
   6  13   8     2097.71     2203.61    274.58 o 
   7  13   8      150.01      -70.73    246.66 o 
   8  13   8     1752.16     2129.04    300.11 o 
   9  13   8     1532.84     1502.07    299.00 o 
  10  13   8       44.77      -58.60    296.16 o 
  11  13   8        4.07      117.58    321.94 o 
  12  13   8      250.17      -92.26    323.19 o 
  13  13   8      259.32      731.81    386.34 o 
   0  14   8    26744.20    25404.90   1114.47 o 
   1  14   8      199.23      266.98    177.55 o 
   2  14   8     9079.86     9231.89    351.65 o 
   3  14   8     8313.89     8551.82    356.19 o 
   4  14   8      509.69      342.67    238.83 o 
   5  14   8     2423.23     2920.85    285.55 o 
   6  14   8     2377.62     2588.38    301.42 o 
   7  14   8     1122.96     1558.22    364.69 o 
   8  14   8      179.95      112.16    275.38 o 
   9  14   8       70.65      557.25    297.89 o 
  10  14   8      968.47     1037.45    332.86 o 
  11  14   8       51.37      -89.41    326.06 o 
  12  14   8      152.88      168.87    357.86 o 
   1  15   8     1040.42      881.50    197.71 o 
   2  15   8      126.62      224.84    205.84 o 
   3  15   8       18.97      265.43    234.23 o 
   4  15   8     3064.51     3203.56    336.63 o 
   5  15   8     9562.11     9872.08    464.32 o 
   6  15   8     1654.84     1484.57    294.86 o 
   7  15   8      698.65      911.71    405.68 o 
   8  15   8      536.55      769.16    334.06 o 
   9  15   8     1750.04     2135.47    356.81 o 
  10  15   8      416.48      613.56    352.87 o 
   0  16   8      177.76     -208.66    244.84 o 
   1  16   8      129.70      -93.37    237.41 o 
   2  16   8      165.76       26.54    221.07 o 
   3  16   8       21.35      -52.56    250.96 o 
   4  16   8     1298.80     1617.78    293.42 o 
   5  16   8      612.55      750.79    281.02 o 
   6  16   8      452.54      517.82    297.19 o 
   7  16   8      921.71      852.94    321.99 o 
   8  16   8     1018.69     1080.95    334.86 o 
   9  16   8        6.69      -65.90    333.10 o 
   1  17   8       83.99       57.27    218.49 o 
   2  17   8        4.13     -170.45    232.21 o 
   3  17   8      249.76      263.17    275.40 o 
   4  17   8     1179.28      962.16    290.65 o 
   5  17   8       45.07      337.02    291.02 o 
   6  17   8      143.48      411.48    301.06 o 
   7  17   8        1.70     -283.84    299.63 o 
   8  17   8      608.00      151.87    328.91 o 
   0  18   8       48.21      226.15    383.48 o 
   1  18   8     2341.52     3327.35    322.79 o 
   2  18   8     8453.80     9122.28    464.40 o 
   3  18   8      335.23      838.78    301.04 o 
   4  18   8     1313.08      690.59    313.53 o 
   5  18   8        4.49      230.15    317.75 o 
   1  19   8      253.10      484.13    270.29 o 
   1   1   9    69301.52    73105.09    656.29 o 
   2   1   9    31057.49    29950.68    289.93 o 
   3   1   9    21473.11    19234.23    206.92 o 
   4   1   9    18509.94    19081.80    200.99 o 
   5   1   9     8740.53    11081.75    149.54 o 
   6   1   9    15118.37    16067.91    204.36 o 
   7   1   9    22661.17    19895.34    243.14 o 
   8   1   9      271.37      200.14     94.51 o 
   9   1   9     1410.01     1294.18    151.75 o 
  10   1   9     8306.70     9131.72    259.68 o 
  11   1   9      211.80       85.54    166.51 o 
  12   1   9      486.55      296.75    227.14 o 
  13   1   9     1840.85     1580.11    271.16 o 
  14   1   9    11116.16    11102.31    670.05 o 
  15   1   9        0.47     -151.32    351.75 o 
  16   1   9      131.25     -153.79    370.81 o 
  17   1   9       13.53     -273.04    399.94 o 
   0   2   9     5682.21     5782.85    201.80 o 
   1   2   9    53940.43    48268.25    431.42 o 
   2   2   9     6443.73     7338.14    134.34 o 
   3   2   9    17923.73    15337.54    169.71 o 
   4   2   9    12918.00    12954.76    162.27 o 
   5   2   9      395.07      980.89     80.58 o 
   6   2   9      286.74      331.88     76.15 o 
   7   2   9     3627.88     3348.29    118.20 o 
   8   2   9    16110.49    15522.43    245.83 o 
   9   2   9       76.36      104.32    108.50 o 
  10   2   9     6240.61     6606.26    210.65 o 
  11   2   9     9626.47     9871.37    306.11 o 
  12   2   9        8.44     -275.30    200.06 o 
  13   2   9     1681.78     1503.31    252.55 o 
  14   2   9       18.54     -329.74    260.57 o 
  15   2   9    16372.14    16470.39    693.75 o 
  16   2   9      117.03      308.78    573.24 o 
  17   2   9     1480.00     1242.00    428.37 o 
   1   3   9    12883.54    12872.16    162.90 o 
   2   3   9     9265.91     9416.03    142.90 o 
   3   3   9    83797.86    85348.55    680.84 o 
   4   3   9     8771.91     8579.34    159.20 o 
   5   3   9     8399.46     9907.11    170.12 o 
   6   3   9    27934.21    27951.25    414.09 o 
   7   3   9    12218.19    11504.71    222.37 o 
   8   3   9     2232.82     2113.84    124.49 o 
   9   3   9    16399.46    15778.49    262.76 o 
  10   3   9     3288.04     3744.03    180.79 o 
  11   3   9       50.08      195.76    165.93 o 
  12   3   9     7268.07     7056.69    274.19 o 
  13   3   9     5000.57     4754.39    345.67 o 
  14   3   9      899.66      953.97    268.48 o 
  15   3   9      665.51      489.29    298.41 o 
  16   3   9      250.41     -569.55    379.70 o 
  17   3   9       58.39     -163.93    401.05 o 
   0   4   9    26760.33    25296.26    478.84 o 
   1   4   9     4859.46     4510.36    141.87 o 
   2   4   9      148.83      109.49     63.76 o 
   3   4   9      126.66      199.13     64.49 o 
   4   4   9    17989.39    18683.77    232.11 o 
   5   4   9     4316.72     3970.11    118.10 o 
   6   4   9      649.48      800.58     97.74 o 
   7   4   9      508.52      688.96    104.51 o 
   8   4   9      705.65      826.23    109.98 o 
   9   4   9    22576.03    22258.89    317.91 o 
  10   4   9      726.07      578.30    160.41 o 
  11   4   9     1522.10     1542.65    193.43 o 
  12   4   9     7208.98     7195.06    287.16 o 
  13   4   9     1705.93     2040.36    232.11 o 
  14   4   9       11.82       91.06    214.10 o 
  15   4   9       90.75     -232.70    257.48 o 
  16   4   9     5704.82     5153.99    390.84 o 
  17   4   9      125.70     -277.67    326.97 o 
   1   5   9    13510.98    14364.17    247.21 o 
   2   5   9      160.51      229.90     78.99 o 
   3   5   9    63915.98    59805.63    680.70 o 
   4   5   9     4201.00     4330.96    125.90 o 
   5   5   9       48.85      166.47     99.33 o 
   6   5   9    21634.75    21742.56    332.82 o 
   7   5   9    23192.17    22525.95    436.52 o 
   8   5   9      292.43      454.39    117.68 o 
   9   5   9     6219.13     6263.60    218.55 o 
  10   5   9     5962.56     5956.74    235.97 o 
  11   5   9     9551.72     9247.61    288.43 o 
  12   5   9      573.37      381.37    194.27 o 
  13   5   9       69.91      -77.99    201.97 o 
  14   5   9      988.72      976.42    284.55 o 
  15   5   9      417.97      510.46    251.76 o 
  16   5   9      678.89      509.58    265.42 o 
   0   6   9    14501.06    14784.87    447.26 o 
   1   6   9      505.68      902.85    111.04 o 
   2   6   9    11972.72    12307.99    189.51 o 
   3   6   9    20769.79    17835.96    217.65 o 
   4   6   9     9196.36     8994.21    170.84 o 
   5   6   9    11244.22    10619.69    226.18 o 
   6   6   9      592.06      635.39    103.30 o 
   7   6   9      739.20      877.24    119.78 o 
   8   6   9     5021.59     4681.06    211.27 o 
   9   6   9       79.16     -129.19    161.72 o 
  10   6   9     2921.58     2839.88    196.04 o 
  11   6   9     6491.39     6638.16    261.00 o 
  12   6   9    11441.70    11636.27    389.84 o 
  13   6   9     1326.11     1289.33    227.11 o 
  14   6   9       10.23     -326.73    217.82 o 
  15   6   9    18968.28    19777.65    510.16 o 
  16   6   9      179.63       49.20    283.53 o 
   1   7   9    20118.59    19834.39    330.84 o 
   2   7   9    15304.41    15415.52    253.24 o 
   3   7   9    18236.95    18083.96    270.78 o 
   4   7   9       50.33      152.01     92.76 o 
   5   7   9      765.04      895.52    123.26 o 
   6   7   9     4313.63     4251.72    176.49 o 
   7   7   9       88.07       67.34    128.98 o 
   8   7   9     2974.34     3274.35    288.01 o 
   9   7   9     1367.24      956.81    206.62 o 
  10   7   9      121.64      316.79    213.76 o 
  11   7   9     3124.08     3209.33    275.91 o 
  12   7   9     1419.42     1330.70    226.25 o 
  13   7   9     2835.29     2767.26    277.00 o 
  14   7   9     3626.60     3619.28    309.40 o 
  15   7   9      130.34       56.16    275.62 o 
  16   7   9      143.69     -341.66    288.11 o 
   0   8   9    16684.48    17804.11    732.24 o 
   1   8   9    13492.06    12033.03    268.04 o 
   2   8   9     3701.62     3933.10    153.24 o 
   3   8   9     4359.76     3846.08    156.41 o 
   4   8   9     8343.43     7995.43    210.80 o 
   5   8   9    11813.37    11080.48    227.93 o 
   6   8   9     4332.09     4217.48    160.61 o 
   7   8   9    25624.53    25210.83    735.02 o 
   8   8   9     6299.05     6215.70    267.89 o 
   9   8   9      569.02      579.21    205.63 o 
  10   8   9     1108.93      992.69    229.71 o 
  11   8   9     1680.26     1793.15    329.44 o 
  12   8   9     1388.68     1280.88    290.93 o 
  13   8   9        4.43       85.32    316.62 o 
  14   8   9        3.04     -152.20    251.17 o 
  15   8   9     1381.16     1448.90    308.41 o 
   1   9   9     5327.51     5685.20    223.50 o 
   2   9   9     6847.55     6341.03    297.16 o 
   3   9   9    30239.64    30154.56    431.45 o 
   4   9   9     2822.05     2916.40    198.11 o 
   5   9   9      272.88      374.47    128.62 o 
   6   9   9      667.91      487.53    191.21 o 
   7   9   9    19995.58    20329.53    898.83 o 
   8   9   9      315.55      127.45    215.93 o 
   9   9   9     2660.02     3229.24    289.16 o 
  10   9   9     1144.64     1077.82    267.70 o 
  11   9   9     9214.43    10132.22    422.99 o 
  12   9   9     2196.53     2077.49    310.57 o 
  13   9   9      309.25      467.22    444.44 o 
  14   9   9      161.20      -22.56    344.62 o 
  15   9   9       79.66      267.51    345.37 o 
   0  10   9      251.79     -134.92    207.95 o 
   1  10   9    13649.54    13463.02    307.85 o 
   2  10   9     2589.91     2930.42    221.04 o 
   3  10   9     4058.75     4536.50    185.89 o 
   4  10   9    18798.83    18068.72    364.63 o 
   5  10   9       38.07       -9.41    216.69 o 
   6  10   9       82.74       51.03    216.69 o 
   7  10   9      454.75      498.81    207.85 o 
   8  10   9    15870.13    15297.70    449.79 o 
   9  10   9      481.23      222.77    238.26 o 
  10  10   9       61.82     -120.12    250.37 o 
  11  10   9     5219.16     5239.13    349.87 o 
  12  10   9      334.52      312.97    337.51 o 
  13  10   9     1622.15      908.19    354.48 o 
  14  10   9     1355.59      656.30    369.68 o 
   1  11   9    19199.60    18060.60    362.86 o 
   2  11   9      988.27     1199.76    155.50 o 
   3  11   9     1436.61     1163.83    153.08 o 
   4  11   9     5293.31     5471.83    276.25 o 
   5  11   9       66.88      -22.42    201.17 o 
   6  11   9        2.01     -206.96    209.03 o 
   7  11   9      213.81      449.66    286.34 o 
   8  11   9      494.02      487.14    239.94 o 
   9  11   9      768.74      536.59    264.70 o 
  10  11   9     3879.97     3379.66    325.32 o 
  11  11   9     2980.72     2692.13    443.89 o 
  12  11   9     1832.65     1871.00    479.82 o 
  13  11   9     4099.37     3947.94    417.25 o 
  14  11   9       19.00      185.72    375.85 o 
   0  12   9    12261.82    11018.35    484.70 o 
   1  12   9     1982.98     2117.89    184.84 o 
   2  12   9      499.77      408.93    155.71 o 
   3  12   9     3688.44     3446.70    189.83 o 
   4  12   9     4430.51     4754.17    360.57 o 
   5  12   9    13224.92    13246.32    496.55 o 
   6  12   9      320.90      234.69    235.80 o 
   7  12   9     1134.15     1269.28    292.89 o 
   8  12   9      157.73      216.09    249.47 o 
   9  12   9     7468.09     6807.76    384.33 o 
  10  12   9       39.94     -128.72    288.24 o 
  11  12   9     2300.26     3191.47    426.75 o 
  12  12   9     1776.92     1382.75    359.65 o 
  13  12   9      590.50      769.65    343.97 o 
   1  13   9     2113.22     2090.64    195.59 o 
   2  13   9    12507.32    11534.55    320.22 o 
   3  13   9     3187.60     3526.99    273.81 o 
   4  13   9     4053.50     3739.33    275.79 o 
   5  13   9      869.90      969.48    237.80 o 
   6  13   9       86.57      217.76    239.56 o 
   7  13   9    10517.68    11518.37    430.35 o 
   8  13   9       95.01       -7.73    265.40 o 
   9  13   9     1868.78     1751.94    452.68 o 
  10  13   9        8.54      -17.91    296.67 o 
  11  13   9     3333.04     4063.76    573.24 o 
  12  13   9      585.02     1120.49    346.29 o 
   0  14   9     2922.78     2946.29    356.98 o 
   1  14   9       62.46      -37.65    175.77 o 
   2  14   9     1928.36     1477.35    242.47 o 
   3  14   9      278.40      431.65    233.52 o 
   4  14   9     3424.68     3386.17    294.57 o 
   5  14   9     1663.84     1409.97    269.20 o 
   6  14   9     1682.40     1377.46    280.09 o 
   7  14   9      198.85       23.21    265.34 o 
   8  14   9     1357.98     1390.19    299.17 o 
   9  14   9     1019.52     1002.57    342.17 o 
  10  14   9      689.83      695.70    341.57 o 
  11  14   9      435.19      335.29    340.15 o 
   1  15   9      793.56      809.21    210.73 o 
   2  15   9        7.93     -308.30    205.54 o 
   3  15   9      206.32       19.54    328.91 o 
   4  15   9      930.86      864.55    266.97 o 
   5  15   9     1117.32      891.80    273.91 o 
   6  15   9     7755.40     7305.97    394.15 o 
   7  15   9     2252.52     2452.75    337.97 o 
   8  15   9      380.19      -70.07    370.92 o 
   9  15   9      355.17      440.11    315.98 o 
  10  15   9     1471.02     1388.42    373.50 o 
   0  16   9     2174.38     2160.92    437.12 o 
   1  16   9     5365.27     6363.77    344.20 o 
   2  16   9     2200.00     1953.77    282.43 o 
   3  16   9      320.15      700.34    363.88 o 
   4  16   9      554.50      688.96    276.50 o 
   5  16   9     7249.69     7658.69    407.89 o 
   6  16   9     1482.44     1424.11    318.30 o 
   7  16   9     3671.94     3537.84    429.81 o 
   8  16   9       76.52     -203.12    312.59 o 
   9  16   9      864.39     1241.63    359.78 o 
   1  17   9        1.30     -146.09    219.09 o 
   2  17   9     4262.13     4254.07    308.15 o 
   3  17   9      993.64     1009.02    301.50 o 
   4  17   9      284.62      353.80    293.89 o 
   5  17   9       25.48      259.60    301.71 o 
   6  17   9      127.60       16.51    306.16 o 
   7  17   9     2643.77     3453.75    455.84 o 
   0  18   9      298.69      337.78    744.90 o 
   1  18   9      300.08      339.44    282.59 o 
   2  18   9       38.08       -4.51    279.74 o 
   3  18   9      186.98       97.72    298.22 o 
   4  18   9      447.00       99.14    447.76 o 
   0   0  10    39029.02    38518.89    772.36 o 
   1   0  10    98484.27    91904.40   1026.02 o 
   2   0  10    37754.17    34202.93    442.25 o 
   3   0  10     9970.61     8462.72    191.22 o 
   4   0  10     7256.59     8136.47    219.25 o 
   5   0  10    90570.03    98058.01   1013.67 o 
   6   0  10      271.58       45.62    107.62 o 
   7   0  10    36938.59    36713.90    584.90 o 
   8   0  10    53317.72    53451.27    655.22 o 
   9   0  10     1088.98     1165.95    275.77 o 
  10   0  10     2702.71     3037.07    308.46 o 
  11   0  10      973.65     1391.27    369.45 o 
  12   0  10      452.52      426.22    289.92 o 
  13   0  10    12360.90    12235.28   1062.77 o 
  14   0  10     4440.48     2964.57    531.43 o 
  15   0  10      107.48      -58.58    494.49 o 
  16   0  10      156.28     -363.45    521.70 o 
  17   0  10      576.87     -815.00    543.33 o 
   1   1  10      148.10      116.48     47.86 o 
   2   1  10       22.92       30.84     52.01 o 
   3   1  10     2412.62     3198.66     88.48 o 
   4   1  10    38639.70    40465.15    351.90 o 
   5   1  10      753.05      538.44     71.27 o 
   6   1  10       70.11      258.48     70.62 o 
   7   1  10     1189.59     1635.87    100.69 o 
   8   1  10      142.46      141.88     93.64 o 
   9   1  10    19315.24    18977.01    292.80 o 
  10   1  10    19573.89    19001.93    420.45 o 
  11   1  10      154.78      119.72    171.02 o 
  12   1  10     1933.62     2106.50    210.98 o 
  13   1  10     7343.59     8047.21    366.05 o 
  14   1  10    10546.16    10036.44    676.67 o 
  15   1  10     1395.18      987.82    360.38 o 
  16   1  10      434.08      374.96    388.31 o 
  17   1  10      232.25      259.63    400.46 o 
   0   2  10    73798.98    75650.77   1137.19 o 
   1   2  10    17530.91    17676.57    204.27 o 
   2   2  10    14849.43    16013.04    195.92 o 
   3   2  10     7391.82     7625.06    139.28 o 
   4   2  10     2321.94     2714.99     94.49 o 
   5   2  10    10159.25    10407.41    159.38 o 
   6   2  10     9695.65     9337.58    162.63 o 
   7   2  10    10914.16    10272.16    196.56 o 
   8   2  10     7351.74     7420.38    239.29 o 
   9   2  10    18651.80    18520.81    372.97 o 
  10   2  10     4911.38     5014.22    239.84 o 
  11   2  10      178.88      111.62    151.87 o 
  12   2  10       89.07      -32.27    182.89 o 
  13   2  10     9551.57     8346.00    461.19 o 
  14   2  10     2145.65     1687.98    303.46 o 
  15   2  10       54.80        3.21    353.33 o 
  16   2  10     2701.39     3481.61    450.90 o 
  17   2  10       15.92      104.26    414.35 o 
   1   3  10      387.30      500.37     60.46 o 
   2   3  10    18559.19    18320.55    207.70 o 
   3   3  10     2333.80     2117.17     78.69 o 
   4   3  10    13621.58    13876.62    182.20 o 
   5   3  10    66457.31    61889.13    572.19 o 
   6   3  10    40870.99    40898.46    423.22 o 
   7   3  10    18081.68    16792.61    235.31 o 
   8   3  10     1378.44     1409.02    126.21 o 
   9   3  10    27115.09    26682.21    470.15 o 
  10   3  10     2246.23     2165.86    150.69 o 
  11   3  10     2468.58     2478.96    203.67 o 
  12   3  10     8031.48     7740.33    350.21 o 
  13   3  10      522.44      532.81    212.52 o 
  14   3  10       24.08     -234.52    213.80 o 
  15   3  10       52.42      329.68    257.38 o 
  16   3  10       31.18      -90.71    300.91 o 
  17   3  10      237.41      138.34    326.89 o 
   0   4  10     7443.93     8046.72    365.66 o 
   1   4  10     5421.84     7352.10    149.09 o 
   2   4  10      818.86      598.78     64.73 o 
   3   4  10    76082.55    72007.27    601.45 o 
   4   4  10       48.20        4.05     72.66 o 
   5   4  10      149.73       30.07     81.02 o 
   6   4  10    28173.12    26607.83    315.92 o 
   7   4  10    19828.71    19967.45    292.73 o 
   8   4  10     4940.23     5235.63    160.81 o 
   9   4  10    22404.95    21392.01    342.22 o 
  10   4  10    15523.08    14495.11    326.81 o 
  11   4  10     3075.76     2974.66    215.04 o 
  12   4  10     6889.66     7242.73    435.07 o 
  13   4  10      334.91      277.68    209.21 o 
  14   4  10      498.76      356.60    224.86 o 
  15   4  10     6119.63     6857.13    331.72 o 
  16   4  10     5312.65     6246.39    610.46 o 
   1   5  10      306.44      186.43     93.78 o 
   2   5  10    12229.10    11603.47    188.19 o 
   3   5  10    31104.51    30265.46    344.32 o 
   4   5  10     3138.35     3089.36    107.53 o 
   5   5  10       79.62     -112.22     81.28 o 
   6   5  10    39228.97    37608.49    521.11 o 
   7   5  10     6526.07     6655.90    177.87 o 
   8   5  10     5500.43     5717.55    217.28 o 
   9   5  10    15591.11    15255.21    345.26 o 
  10   5  10      144.89      188.38    160.67 o 
  11   5  10      654.54      473.28    177.86 o 
  12   5  10     8214.59     7600.13    290.37 o 
  13   5  10       24.29     -141.75    206.18 o 
  14   5  10      221.18      104.91    220.73 o 
  15   5  10     2464.20     2408.24    297.45 o 
  16   5  10       73.09       11.37    273.57 o 
   0   6  10      301.26      183.51    139.20 o 
   1   6  10     3243.67     3022.57    139.37 o 
   2   6  10    21106.65    20184.55    378.51 o 
   3   6  10     6385.85     6168.17    151.43 o 
   4   6  10     1721.27     1756.46    111.09 o 
   5   6  10     7530.96     7253.29    186.48 o 
   6   6  10     2044.17     1957.05    153.67 o 
   7   6  10     9899.56    10135.29    234.42 o 
   8   6  10     7995.02     8166.78    288.24 o 
   9   6  10     8028.15     8407.27    311.08 o 
  10   6  10     4926.88     4674.16    280.83 o 
  11   6  10      191.86     -139.76    182.88 o 
  12   6  10       28.23     -174.65    209.75 o 
  13   6  10      921.16      934.81    249.87 o 
  14   6  10      438.83      419.59    256.39 o 
  15   6  10      357.26       75.97    279.75 o 
  16   6  10     1137.87      361.48    290.55 o 
   1   7  10    25646.65    24408.64    367.46 o 
   2   7  10    12128.39    12404.25    239.92 o 
   3   7  10     1433.70     1326.22    116.51 o 
   4   7  10     5047.70     5192.89    252.96 o 
   5   7  10     1214.36     1177.34    128.07 o 
   6   7  10     1517.32     1726.42    132.83 o 
   7   7  10     3317.30     3575.73    217.43 o 
   8   7  10      373.95      498.16    184.44 o 
   9   7  10    21694.07    20906.51    743.71 o 
  10   7  10     5906.36     5686.22    299.17 o 
  11   7  10     5916.94     6348.42    326.60 o 
  12   7  10      207.87      326.49    255.88 o 
  13   7  10     1167.13     1315.51    251.49 o 
  14   7  10     4402.14     4446.95    319.78 o 
  15   7  10        4.38      -75.64    272.78 o 
   0   8  10     5137.50     4997.22    252.25 o 
   1   8  10    12289.10    11855.46    257.22 o 
   2   8  10    22780.63    21971.74    346.35 o 
   3   8  10    24510.14    23059.00    464.72 o 
   4   8  10       31.47       49.60    112.59 o 
   5   8  10     2130.16     2329.64    152.44 o 
   6   8  10      657.98      636.60    139.90 o 
   7   8  10    12230.81    12620.43    602.54 o 
   8   8  10     7529.94     7857.52    335.58 o 
   9   8  10     7654.53     7560.35    342.94 o 
  10   8  10      217.12      481.92    256.56 o 
  11   8  10        2.58     -330.52    249.59 o 
  12   8  10     2750.32     2844.73    336.39 o 
  13   8  10      738.79      819.75    331.38 o 
  14   8  10     1447.48     1017.05    357.31 o 
  15   8  10       22.77       47.13    355.97 o 
   1   9  10    23678.38    22374.62    362.10 o 
   2   9  10      222.94      103.07    117.15 o 
   3   9  10     1003.65     1089.42    130.47 o 
   4   9  10    19964.14    20316.28    439.73 o 
   5   9  10      205.46      386.28    137.18 o 
   6   9  10      109.14      -20.57    177.67 o 
   7   9  10        6.17      -19.95    195.66 o 
   8   9  10     1247.98     1382.71    244.25 o 
   9   9  10       87.12      227.21    229.42 o 
  10   9  10    10862.46     9689.44    416.03 o 
  11   9  10     6083.15     5790.51    371.61 o 
  12   9  10       22.87      -41.36    289.63 o 
  13   9  10     6618.71     6454.06    480.92 o 
  14   9  10     1298.49      664.35    353.27 o 
  15   9  10     3324.15     2942.28    517.69 o 
   0  10  10     5323.28     5587.54    349.53 o 
   1  10  10     2457.02     2346.98    174.82 o 
   2  10  10    10330.85    10283.68    279.88 o 
   3  10  10      662.73      649.60    138.97 o 
   4  10  10      632.41      648.02    144.78 o 
   5  10  10     7089.85     7390.36    309.56 o 
   6  10  10     3443.40     3425.33    261.50 o 
   7  10  10       50.65     -301.69    201.13 o 
   8  10  10     2602.60     2205.71    269.33 o 
   9  10  10      168.77      287.68    256.49 o 
  10  10  10      527.33      448.84    257.85 o 
  11  10  10     1478.44     1611.37    305.48 o 
  12  10  10       50.95     -245.39    294.51 o 
  13  10  10     3150.94     3873.50    397.44 o 
  14  10  10     1648.29     1997.65    395.70 o 
   1  11  10     2335.77     1665.23    169.72 o 
   2  11  10     1919.37     2013.31    243.84 o 
   3  11  10     3585.56     3337.40    188.54 o 
   4  11  10     6354.47     6119.47    298.12 o 
   5  11  10    19824.74    20571.61    626.91 o 
   6  11  10     1241.47     1032.80    234.80 o 
   7  11  10     3056.04     3479.11    290.90 o 
   8  11  10       95.81       14.87    243.09 o 
   9  11  10      371.86     1250.76    300.16 o 
  10  11  10     1349.12     1645.24    340.61 o 
  11  11  10       50.50      -39.12    275.52 o 
  12  11  10     1547.70     1303.22    343.83 o 
  13  11  10      927.57     1255.22    365.94 o 
   0  12  10    19582.70    18237.94    615.07 o 
   1  12  10       81.63     -229.84    153.23 o 
   2  12  10       69.84       13.92    155.82 o 
   3  12  10      508.04      569.67    175.50 o 
   4  12  10     2269.23     2232.46    255.29 o 
   5  12  10     1649.14     1725.55    238.22 o 
   6  12  10      736.89      867.92    240.58 o 
   7  12  10     5563.67     5769.14    441.12 o 
   8  12  10       40.06     -420.03    381.42 o 
   9  12  10       30.05      215.33    281.13 o 
  10  12  10      364.22      306.21    292.84 o 
  11  12  10       14.17      -95.55    298.19 o 
  12  12  10       39.87      -86.91    423.65 o 
  13  12  10     1353.31      737.64    494.31 o 
   1  13  10     2116.73     2122.32    202.07 o 
   2  13  10      454.82      688.61    183.68 o 
   3  13  10     3133.19     3122.40    269.25 o 
   4  13  10        0.04      -17.08    211.59 o 
   5  13  10      611.62     1059.49    243.01 o 
   6  13  10      466.70      241.97    248.75 o 
   7  13  10      420.50      300.39    263.32 o 
   8  13  10     1082.99     1170.48    318.96 o 
   9  13  10      277.68      641.98    353.09 o 
  10  13  10        2.22     -290.71    306.85 o 
  11  13  10      354.14     1027.67    490.69 o 
  12  13  10     2928.54     2913.27    444.64 o 
   0  14  10      652.94      768.09    253.13 o 
   1  14  10     6048.97     6943.33    349.67 o 
   2  14  10     3875.08     4066.42    284.51 o 
   3  14  10       47.18      522.25    270.46 o 
   4  14  10      455.81      235.44    322.25 o 
   5  14  10      238.96     -159.54    237.30 o 
   6  14  10      307.57      154.17    273.08 o 
   7  14  10       11.97      238.50    283.89 o 
   8  14  10     1432.29     1313.00    322.78 o 
   9  14  10      101.42      438.31    312.89 o 
  10  14  10       16.89     -212.29    325.19 o 
  11  14  10      679.00      794.10    363.09 o 
   1  15  10     1700.05     1494.61    217.16 o 
   2  15  10      302.25      535.71    224.96 o 
   3  15  10      844.71      481.66    255.39 o 
   4  15  10       69.77       80.88    260.66 o 
   5  15  10     1980.13     2028.30    298.71 o 
   6  15  10       68.16       71.08    270.13 o 
   7  15  10        0.20       75.39    297.07 o 
   8  15  10       25.25      468.52    312.41 o 
   9  15  10      707.74     1214.19    444.99 o 
  10  15  10     1794.94     1591.32    365.36 o 
   0  16  10     1635.71     1322.21    297.38 o 
   1  16  10       44.62     -169.17    235.63 o 
   2  16  10     6052.30     5880.09    316.47 o 
   3  16  10     2406.23     2438.75    311.34 o 
   4  16  10       16.57      102.14    269.04 o 
   5  16  10        1.24      219.50    328.35 o 
   6  16  10      707.58      908.17    310.88 o 
   7  16  10        1.61     -168.93    306.43 o 
   8  16  10        5.27     -252.91    372.02 o 
   1  17  10     2478.58     2667.96    277.41 o 
   2  17  10       63.98      105.85    245.97 o 
   3  17  10      240.67      -91.52    269.49 o 
   4  17  10        9.85     -329.92    288.99 o 
   5  17  10     2332.29     2669.22    347.76 o 
   6  17  10      515.91      370.68    323.82 o 
   0  18  10      106.02     -209.17    389.16 o 
   1  18  10      102.00      226.29    275.00 o 
   2  18  10     2151.81     2080.71    317.88 o 
   3  18  10      818.26      815.23    317.56 o 
   1   1  11     7853.99     7822.04    124.70 o 
   2   1  11    33039.68    30325.67    290.41 o 
   3   1  11      270.20      272.16     67.29 o 
   4   1  11      346.35      263.82     72.30 o 
   5   1  11     2251.52     2076.15     91.78 o 
   6   1  11     1578.29     1836.16     91.40 o 
   7   1  11     7973.50     8056.65    155.37 o 
   8   1  11     7586.65     7679.72    233.30 o 
   9   1  11    12421.73    12557.58    236.44 o 
  10   1  11     8785.02     8831.24    271.10 o 
  11   1  11      177.05      254.98    158.94 o 
  12   1  11     6991.30     8241.18    397.94 o 
  13   1  11     1528.41     1428.27    276.31 o 
  14   1  11     8404.31     7475.52    450.19 o 
  15   1  11      198.83     -148.37    349.04 o 
  16   1  11     2140.80     1452.41    408.96 o 
   0   2  11   119565.97   112413.94   1400.66 o 
   1   2  11     5453.65     4744.77    109.71 o 
   2   2  11    20580.60    23166.01    240.59 o 
   3   2  11     5255.28     4488.35    129.68 o 
   4   2  11    89603.80    82921.28    688.32 o 
   5   2  11     7125.04     6815.37    134.90 o 
   6   2  11       49.87        1.48     79.83 o 
   7   2  11     1241.98     1303.39    128.13 o 
   8   2  11      209.37      183.20     99.47 o 
   9   2  11        6.74     -169.42    112.95 o 
  10   2  11        9.85      -58.22    125.14 o 
  11   2  11      552.71      440.63    159.96 o 
  12   2  11      429.44      540.74    197.05 o 
  13   2  11     1186.32     1149.64    223.55 o 
  14   2  11        5.10     -112.06    233.65 o 
  15   2  11     2177.50     2106.44    327.64 o 
  16   2  11     7486.00     7643.32    723.55 o 
   1   3  11      734.88      732.00     71.85 o 
   2   3  11     2132.42     2619.22    150.86 o 
   3   3  11      665.67      777.92     78.14 o 
   4   3  11      278.99      397.70     72.86 o 
   5   3  11    11936.24    11675.68    181.60 o 
   6   3  11    39349.97    37968.18    691.07 o 
   7   3  11       35.41       69.14     97.80 o 
   8   3  11     3702.82     3628.44    168.24 o 
   9   3  11     1014.95      923.22    128.45 o 
  10   3  11     2502.70     2455.09    174.69 o 
  11   3  11       70.95     -233.10    164.73 o 
  12   3  11     3131.35     3410.21    237.08 o 
  13   3  11       26.11     -297.84    198.56 o 
  14   3  11     1366.98     1192.82    241.19 o 
  15   3  11       14.63     -162.68    253.10 o 
  16   3  11     4697.16     4622.10    391.21 o 
   0   4  11     8634.76     9503.19    298.51 o 
   1   4  11     6861.64     6665.22    164.07 o 
   2   4  11       66.19      -22.88     63.94 o 
   3   4  11     2454.43     2324.22     95.22 o 
   4   4  11    10986.77    10842.59    166.95 o 
   5   4  11      871.83     1057.12    102.02 o 
   6   4  11     2467.67     2540.35    121.23 o 
   7   4  11     2221.79     2571.13    137.48 o 
   8   4  11     5021.65     5414.44    176.66 o 
   9   4  11     2397.87     2636.36    183.27 o 
  10   4  11     2083.98     2137.18    209.30 o 
  11   4  11        0.33      -95.77    173.91 o 
  12   4  11     4534.48     4633.27    254.90 o 
  13   4  11      105.06      395.61    202.09 o 
  14   4  11      295.26      536.26    232.73 o 
  15   4  11     2616.59     2290.78    296.37 o 
  16   4  11       64.98       84.03    348.06 o 
   1   5  11       56.92       63.94     89.35 o 
   2   5  11     8557.16     8732.11    195.86 o 
   3   5  11       90.35      142.99     71.76 o 
   4   5  11      830.10      727.27     86.08 o 
   5   5  11      361.76      311.90    100.57 o 
   6   5  11    10005.63     9489.16    218.86 o 
   7   5  11       25.13      -41.96    117.27 o 
   8   5  11     6207.85     6047.44    204.55 o 
   9   5  11     1643.04     1813.70    222.48 o 
  10   5  11     4888.79     4292.85    277.97 o 
  11   5  11     1822.83     2081.32    221.32 o 
  12   5  11    12026.91    12719.87    423.33 o 
  13   5  11     2784.37     3701.28    381.66 o 
  14   5  11       32.86     -236.98    242.13 o 
  15   5  11       56.63     -124.46    440.17 o 
  16   5  11     2430.51     2550.28    325.89 o 
   0   6  11   187450.95   184111.30   2608.96 o 
   1   6  11     5489.78     5452.53    159.21 o 
   2   6  11     9830.21    10402.59    214.91 o 
   3   6  11      854.88      689.84    108.36 o 
   4   6  11     3961.01     3734.25    149.83 o 
   5   6  11      325.15      229.22    106.84 o 
   6   6  11     5908.91     6264.87    190.51 o 
   7   6  11        2.35     -135.42    120.36 o 
   8   6  11     3848.43     4565.11    246.57 o 
   9   6  11       80.88       45.69    192.50 o 
  10   6  11       13.88      -57.21    201.05 o 
  11   6  11      968.09      907.13    311.69 o 
  12   6  11    12426.64    12551.10    428.07 o 
  13   6  11        2.81      -52.54    232.10 o 
  14   6  11      103.24     -163.60    254.64 o 
  15   6  11      345.58      316.22    278.23 o 
   1   7  11     1356.42     1390.49    117.00 o 
   2   7  11     9482.14     9383.75    314.67 o 
   3   7  11     7019.83     6809.15    187.89 o 
   4   7  11     4691.24     4876.89    200.68 o 
   5   7  11      122.55      -99.95    116.06 o 
   6   7  11      536.87      623.14    134.74 o 
   7   7  11     1451.90     1396.32    184.29 o 
   8   7  11       56.85       -4.10    192.83 o 
   9   7  11      639.36      820.06    230.03 o 
  10   7  11     1319.84     1099.96    257.48 o 
  11   7  11     1845.35     1851.71    285.16 o 
  12   7  11     1608.62     2072.14    431.79 o 
  13   7  11      186.21     -457.71    305.14 o 
  14   7  11     4642.29     4229.46    501.21 o 
  15   7  11      879.40      817.29    367.51 o 
   0   8  11    16338.35    15689.58    426.25 o 
   1   8  11      990.53      904.71    120.41 o 
   2   8  11     1465.65     1380.24    127.43 o 
   3   8  11     3377.31     3646.13    167.28 o 
   4   8  11      473.13      349.03    128.18 o 
   5   8  11      542.01      427.10    137.72 o 
   6   8  11      191.02      125.13    132.64 o 
   7   8  11     3796.14     3036.46    259.81 o 
   8   8  11    31179.57    31199.66   1154.77 o 
   9   8  11      682.19      514.18    234.99 o 
  10   8  11      574.78      799.55    257.48 o 
  11   8  11      183.62      130.31    266.77 o 
  12   8  11      651.70      274.36    287.07 o 
  13   8  11      173.80      228.95    333.76 o 
  14   8  11     4240.20     4246.52    445.76 o 
  15   8  11      505.54      297.77    359.46 o 
   1   9  11      177.50      368.03    127.04 o 
   2   9  11     1290.64     1384.20    142.14 o 
   3   9  11     9347.97     9206.81    243.65 o 
   4   9  11    13412.43    13235.48    286.96 o 
   5   9  11    10857.18    11000.93    330.56 o 
   6   9  11     2603.83     2790.19    274.18 o 
   7   9  11     3058.04     2756.03    258.25 o 
   8   9  11    10649.40    11405.35    397.76 o 
   9   9  11     1322.31     2115.40    267.95 o 
  10   9  11      560.13      605.31    261.68 o 
  11   9  11      199.78      601.54    282.82 o 
  12   9  11     2559.08     2449.09    340.67 o 
  13   9  11      137.79      491.47    335.19 o 
  14   9  11      979.05      -26.45    383.08 o 
   0  10  11     3684.46     2950.62    304.43 o 
   1  10  11      143.56      271.54    144.29 o 
   2  10  11    14326.49    14138.76    305.42 o 
   3  10  11      356.60      423.39    142.41 o 
   4  10  11    37106.10    34956.22    704.74 o 
   5  10  11      122.95       53.86    197.90 o 
   6  10  11      223.50      215.09    209.57 o 
   7  10  11     1084.48     1144.79    250.33 o 
   8  10  11     1163.82      959.76    247.59 o 
   9  10  11      126.93       12.46    255.45 o 
  10  10  11        6.13      -97.11    277.03 o 
  11  10  11       21.93     -312.15    291.48 o 
  12  10  11        4.16      125.18    323.53 o 
  13  10  11      497.36     -140.49    313.84 o 
  14  10  11       19.90      -88.73    358.78 o 
   1  11  11     7763.20     7428.38    256.30 o 
   2  11  11    16616.94    16350.93    403.51 o 
   3  11  11     2987.85     3076.85    207.52 o 
   4  11  11     2251.80     2469.63    203.05 o 
   5  11  11     3141.01     3148.64    263.78 o 
   6  11  11      794.92      881.54    231.93 o 
   7  11  11      111.99      191.42    236.02 o 
   8  11  11     2703.25     2449.58    282.56 o 
   9  11  11        1.54      148.08    258.04 o 
  10  11  11        1.66      -87.38    287.84 o 
  11  11  11      736.01      136.71    309.87 o 
  12  11  11        0.19     -105.01    332.22 o 
  13  11  11      500.96      500.85    399.36 o 
   0  12  11      538.59      264.12    277.66 o 
   1  12  11      170.86      248.88    169.27 o 
   2  12  11     7616.86     7180.20    304.92 o 
   3  12  11     2883.69     2909.63    216.73 o 
   4  12  11    13836.07    13255.64    418.27 o 
   5  12  11       40.02      219.29    221.56 o 
   6  12  11     3279.89     2864.47    291.42 o 
   7  12  11      222.90      122.34    243.92 o 
   8  12  11       31.37      -72.77    246.78 o 
   9  12  11      768.91      653.44    296.13 o 
  10  12  11     8162.46     8627.53    452.31 o 
  11  12  11      409.22      726.56    337.31 o 
  12  12  11     2616.29     2688.17    380.05 o 
   1  13  11      162.49      205.77    176.42 o 
   2  13  11       39.64      -74.69    180.96 o 
   3  13  11       45.37     -137.86    203.12 o 
   4  13  11     5990.84     6013.04    322.73 o 
   5  13  11      377.39      323.90    237.70 o 
   6  13  11     5063.56     5050.81    334.83 o 
   7  13  11        4.77     -286.15    257.32 o 
   8  13  11     8210.71     9650.64    485.76 o 
   9  13  11     3936.98     4249.02    372.30 o 
  10  13  11     3148.40     4259.37    390.24 o 
  11  13  11     1627.46     1484.75    402.43 o 
   0  14  11    16908.56    16558.04    523.03 o 
   1  14  11      237.52      284.62    193.24 o 
   2  14  11      227.09        2.37    224.04 o 
   3  14  11      302.39      321.74    236.25 o 
   4  14  11      778.85      772.88    367.05 o 
   5  14  11       53.76     -269.55    251.57 o 
   6  14  11     1570.57     1523.47    349.91 o 
   7  14  11      115.53       35.89    265.13 o 
   8  14  11      501.74      427.78    293.45 o 
   9  14  11      638.33      562.32    325.40 o 
  10  14  11       16.25      -68.81    341.07 o 
   1  15  11      570.74      615.37    213.34 o 
   2  15  11     3391.52     3471.76    269.55 o 
   3  15  11     8809.41     8620.75    383.52 o 
   4  15  11     4579.40     4172.60    331.94 o 
   5  15  11      851.94     1195.20    301.10 o 
   6  15  11     1781.50     1657.35    306.81 o 
   7  15  11     1647.73     1579.72    311.99 o 
   8  15  11      505.04      923.58    417.35 o 
   9  15  11       98.18     -130.33    314.19 o 
   0  16  11      152.89      264.48    263.20 o 
   1  16  11        8.09      226.10    254.86 o 
   2  16  11      143.78      -63.39    235.21 o 
   3  16  11        2.80     -209.24    260.60 o 
   4  16  11      697.18     1116.87    303.54 o 
   5  16  11       67.79       72.68    284.99 o 
   6  16  11        5.51      -22.07    300.36 o 
   7  16  11      466.81      724.56    333.36 o 
   1  17  11       21.17      130.54    221.77 o 
   2  17  11      832.32      585.42    262.21 o 
   3  17  11      425.57      481.65    286.79 o 
   4  17  11     4762.42     4460.89    425.40 o 
   5  17  11      847.31     1150.36    347.70 o 
   0  18  11      114.41      244.28    380.04 o 
   1  18  11      185.31      384.55    253.13 o 
   0   0  12    20319.13    18277.38    365.48 o 
   1   0  12     5854.54     5680.84    260.55 o 
   2   0  12    44892.84    42571.53    544.57 o 
   3   0  12      167.18       71.08     98.70 o 
   4   0  12      710.83      425.33    109.86 o 
   5   0  12    38918.90    38840.52    571.65 o 
   6   0  12    28633.65    29217.24    457.98 o 
   7   0  12   157688.58   155126.02   1583.45 o 
   8   0  12     1544.42     1949.77    213.81 o 
   9   0  12     2374.84     2266.26    181.65 o 
  10   0  12      649.94      567.91    194.49 o 
  11   0  12      514.83      638.71    211.52 o 
  12   0  12      842.69      804.20    319.51 o 
  13   0  12     5968.48     6162.36    575.45 o 
  14   0  12     1823.20     1827.89    516.08 o 
  15   0  12        8.94     -212.23    495.64 o 
  16   0  12      445.38     1049.71    580.50 o 
   1   1  12     1501.27     1768.37     74.67 o 
   2   1  12     5161.93     5045.06    151.15 o 
   3   1  12     7177.67     7453.23    140.43 o 
   4   1  12      385.11      269.37     77.50 o 
   5   1  12    20343.09    20228.71    249.40 o 
   6   1  12    19738.78    18751.62    232.29 o 
   7   1  12      540.28      537.19     90.82 o 
   8   1  12     9309.09     8742.46    172.86 o 
   9   1  12     3032.07     3102.85    134.95 o 
  10   1  12     4568.52     4498.28    217.29 o 
  11   1  12    28162.92    27028.75    423.53 o 
  12   1  12      500.33      658.53    186.32 o 
  13   1  12        3.87      -66.66    210.33 o 
  14   1  12       92.19      347.65    273.49 o 
  15   1  12     1080.26      799.91    312.95 o 
  16   1  12      291.72      -51.04    315.32 o 
   0   2  12      705.13      743.42    108.82 o 
   1   2  12    65336.34    65977.09    587.03 o 
   2   2  12     2166.69     2173.13     92.15 o 
   3   2  12     4196.16     4246.50    109.50 o 
   4   2  12      289.43      139.18     77.25 o 
   5   2  12     8148.00     8418.16    153.36 o 
   6   2  12     1096.28     1145.47     94.73 o 
   7   2  12     1301.10     1270.97    109.91 o 
   8   2  12      940.95      986.55    107.82 o 
   9   2  12       51.39       58.51    121.62 o 
  10   2  12       65.08       61.49    131.77 o 
  11   2  12     4050.09     3947.74    210.30 o 
  12   2  12     1454.43     1198.72    209.06 o 
  13   2  12      625.48      134.29    204.60 o 
  14   2  12        1.22      -82.24    232.03 o 
  15   2  12    11255.82    10639.21    622.86 o 
  16   2  12       36.63     -120.73    317.07 o 
   1   3  12     3733.14     3946.79    107.70 o 
   2   3  12     2184.62     1826.14     93.55 o 
   3   3  12    37833.26    35859.52    544.73 o 
   4   3  12        6.11      -49.91     79.08 o 
   5   3  12        9.18       26.25     81.03 o 
   6   3  12    15741.29    14880.16    220.04 o 
   7   3  12    10581.18    10618.55    197.32 o 
   8   3  12       40.54     -165.74    110.49 o 
   9   3  12      657.81      725.01    131.09 o 
  10   3  12     9274.16     9224.04    283.83 o 
  11   3  12      848.60     1035.62    189.58 o 
  12   3  12     1364.15     1578.97    215.80 o 
  13   3  12    14666.67    14636.57    409.59 o 
  14   3  12     1485.68     2074.69    256.02 o 
  15   3  12      996.06     1116.79    272.55 o 
  16   3  12        2.17       40.73    358.84 o 
   0   4  12    10220.01     8801.84    297.99 o 
   1   4  12       58.16       -8.22     78.88 o 
   2   4  12    12512.13    11001.83    187.07 o 
   3   4  12    39256.16    39305.49    624.61 o 
   4   4  12        4.48       19.85     79.06 o 
   5   4  12    22737.78    23082.22    378.98 o 
   6   4  12    11216.16    10857.71    206.24 o 
   7   4  12       15.74      -37.69    116.80 o 
   8   4  12     2102.58     1770.49    159.48 o 
   9   4  12    58011.58    54614.63    945.72 o 
  10   4  12      704.58      682.69    217.65 o 
  11   4  12     2691.09     2936.55    272.48 o 
  12   4  12     4143.55     4580.82    293.16 o 
  13   4  12     1500.43     1682.81    255.89 o 
  14   4  12     1602.44     2063.41    273.38 o 
  15   4  12     1093.89     1049.87    287.05 o 
  16   4  12       50.15      320.42    390.82 o 
   1   5  12      710.39      802.31    104.80 o 
   2   5  12     1644.59     1807.53    147.19 o 
   3   5  12      226.01      118.06    101.73 o 
   4   5  12     5744.27     5631.66    171.78 o 
   5   5  12    17786.21    17371.50    292.90 o 
   6   5  12     1306.68     1487.54    129.66 o 
   7   5  12    17179.33    16536.48    395.31 o 
   8   5  12       42.60       -6.48    139.14 o 
   9   5  12    33977.74    32068.31    903.32 o 
  10   5  12      352.38      342.49    218.56 o 
  11   5  12      568.82      682.13    241.32 o 
  12   5  12      803.19      764.41    233.49 o 
  13   5  12     3493.69     3516.47    284.99 o 
  14   5  12      691.74      600.79    260.59 o 
  15   5  12      251.35      529.74    271.18 o 
   0   6  12      228.02      421.73    168.49 o 
   1   6  12    15756.11    15520.27    268.89 o 
   2   6  12     2937.09     2854.23    186.79 o 
   3   6  12     6347.12     6116.59    247.91 o 
   4   6  12     2695.67     2777.06    145.48 o 
   5   6  12    10393.78    10188.08    247.43 o 
   6   6  12      137.13      -66.77    126.26 o 
   7   6  12       14.62      127.17    134.91 o 
   8   6  12      848.15      661.34    176.61 o 
   9   6  12     2776.89     2564.73    306.80 o 
  10   6  12      472.29      670.73    246.19 o 
  11   6  12      616.22      657.35    273.24 o 
  12   6  12      135.09      299.12    279.41 o 
  13   6  12     2698.47     2557.71    390.27 o 
  14   6  12       19.56      -78.45    270.36 o 
  15   6  12      290.25     -348.13    296.72 o 
   1   7  12    38412.37    35981.93    454.22 o 
   2   7  12     5687.47     5507.98    202.32 o 
   3   7  12    11159.34    10888.62    240.18 o 
   4   7  12      203.00      263.66    118.46 o 
   5   7  12     5475.98     5446.85    232.65 o 
   6   7  12    13274.40    13524.00    367.24 o 
   7   7  12     8028.32     8253.38    385.37 o 
   8   7  12     1796.09     1694.98    234.89 o 
   9   7  12     3416.45     3596.67    293.81 o 
  10   7  12     5013.34     5944.34    337.93 o 
  11   7  12      602.19      869.85    302.93 o 
  12   7  12      747.89      455.49    284.22 o 
  13   7  12     4851.41     5238.46    410.17 o 
  14   7  12     1014.18      930.35    352.65 o 
  15   7  12     5377.48     5549.11    465.74 o 
   0   8  12     4590.55     5315.84    374.63 o 
   1   8  12    10306.53     9693.55    229.12 o 
   2   8  12     4883.06     4652.21    175.03 o 
   3   8  12      778.63      533.62    129.47 o 
   4   8  12       14.18      -86.67    130.86 o 
   5   8  12     5828.64     6021.54    217.73 o 
   6   8  12     4624.94     5131.23    211.42 o 
   7   8  12    24574.50    24043.38    634.04 o 
   8   8  12     3726.63     3469.25    280.77 o 
   9   8  12       38.41     -178.97    232.92 o 
  10   8  12       45.17      398.00    262.37 o 
  11   8  12     7293.71     7038.39    396.34 o 
  12   8  12      426.84      341.29    395.24 o 
  13   8  12     1733.63      668.43    338.52 o 
  14   8  12     1169.06     1183.45    449.97 o 
   1   9  12    10787.32    10376.02    358.20 o 
   2   9  12     9379.92     9181.69    248.86 o 
   3   9  12      605.32      439.02    139.13 o 
   4   9  12      280.85      191.86    147.58 o 
   5   9  12    14087.91    14396.40    602.03 o 
   6   9  12     1184.93     1346.13    215.55 o 
   7   9  12     1291.46     1138.33    234.76 o 
   8   9  12       54.50      -54.77    223.38 o 
   9   9  12      451.44      435.46    253.07 o 
  10   9  12      588.37      765.56    280.51 o 
  11   9  12    15092.27    15103.06    528.17 o 
  12   9  12       81.43     -305.99    307.13 o 
  13   9  12     1308.50     1556.66    356.69 o 
  14   9  12      911.18     1151.27    381.13 o 
   0  10  12       55.20      -60.90    213.48 o 
   1  10  12     4848.67     5141.13    204.44 o 
   2  10  12    17398.55    16599.32    333.79 o 
   3  10  12       45.37      221.17    147.77 o 
   4  10  12     1172.40     1384.93    166.52 o 
   5  10  12     1879.00     1775.97    209.58 o 
   6  10  12      728.22     1005.01    237.14 o 
   7  10  12     7364.26     7636.29    396.25 o 
   8  10  12       96.89     -266.28    238.62 o 
   9  10  12     1068.38      999.99    277.37 o 
  10  10  12      132.31       88.73    267.19 o 
  11  10  12       43.35      316.68    301.44 o 
  12  10  12      938.51      474.76    318.18 o 
  13  10  12       85.67      300.46    349.14 o 
   1  11  12       97.98     -227.07    151.38 o 
   2  11  12     1328.80     1398.38    185.52 o 
   3  11  12    34536.01    32821.55    602.70 o 
   4  11  12     1935.60     1744.39    201.05 o 
   5  11  12     1471.07     1516.69    239.91 o 
   6  11  12     4199.43     4544.72    300.43 o 
   7  11  12      205.74     -265.78    229.75 o 
   8  11  12        5.23     -265.11    250.76 o 
   9  11  12      150.28      493.64    270.63 o 
  10  11  12     9557.24    11030.06    473.18 o 
  11  11  12      156.11       77.26    322.84 o 
  12  11  12      757.51     1170.75    516.52 o 
   0  12  12      386.54      657.73    277.76 o 
   1  12  12      276.45      129.33    167.98 o 
   2  12  12     4683.53     4957.44    275.53 o 
   3  12  12      106.21       95.62    170.76 o 
   4  12  12     2021.17     1890.32    376.45 o 
   5  12  12    10481.91     9583.06    379.63 o 
   6  12  12      535.74      502.32    248.79 o 
   7  12  12      611.85      525.70    268.10 o 
   8  12  12      155.83      325.71    281.18 o 
   9  12  12     2866.56     2817.16    340.93 o 
  10  12  12        4.67       81.44    299.06 o 
  11  12  12      322.94      -84.91    322.26 o 
  12  12  12      586.62      575.20    364.45 o 
   1  13  12      441.86      494.38    225.86 o 
   2  13  12     2339.38     2658.08    229.65 o 
   3  13  12     1373.70     1503.56    257.19 o 
   4  13  12     1736.13     1852.40    275.45 o 
   5  13  12     5091.51     4690.53    324.75 o 
   6  13  12      238.48      688.68    266.24 o 
   7  13  12     2842.98     3019.94    327.44 o 
   8  13  12      241.30       62.42    287.39 o 
   9  13  12     3816.59     3931.50    366.84 o 
  10  13  12      751.78      609.25    325.25 o 
  11  13  12       22.83     -416.69    330.24 o 
   0  14  12       24.63       -0.93    253.06 o 
   1  14  12      149.56       39.87    191.78 o 
   2  14  12     5408.10     6203.86    301.48 o 
   3  14  12     6638.06     7252.04    360.80 o 
   4  14  12     1524.21     1607.18    270.26 o 
   5  14  12      234.35      106.44    261.29 o 
   6  14  12     2850.63     3008.66    319.83 o 
   7  14  12        9.61      -36.85    284.14 o 
   8  14  12        2.38      -18.68    309.04 o 
   9  14  12     3111.04     3051.03    376.43 o 
  10  14  12       51.22     -155.28    333.77 o 
   1  15  12     6773.10     6582.22    301.09 o 
   2  15  12        4.76     -255.65    221.26 o 
   3  15  12     1475.33     1550.43    279.95 o 
   4  15  12      275.25      104.87    257.12 o 
   5  15  12     1570.89     1413.98    288.97 o 
   6  15  12     6322.22     6315.59    380.28 o 
   7  15  12      151.09      372.55    311.00 o 
   8  15  12        6.38     -322.76    302.91 o 
   0  16  12       62.78     -143.10    257.02 o 
   1  16  12      214.91       99.28    226.04 o 
   2  16  12      121.49      553.34    250.01 o 
   3  16  12     3752.46     3704.13    678.27 o 
   4  16  12      200.83      115.67    299.61 o 
   5  16  12     1139.78      562.87    341.10 o 
   6  16  12        4.27        1.69    303.02 o 
   7  16  12      134.06     -277.33    316.17 o 
   1  17  12      412.71      414.49    244.68 o 
   2  17  12      147.21      192.77    281.45 o 
   3  17  12     1078.38      866.22    372.58 o 
   4  17  12      325.01      327.81    298.28 o 
   1   1  13    25137.47    25405.93    263.70 o 
   2   1  13     5520.56     5755.88    125.04 o 
   3   1  13     9299.14     9416.44    160.62 o 
   4   1  13    14739.89    13435.53    198.98 o 
   5   1  13     1253.04     1375.74    102.62 o 
   6   1  13    29916.52    28991.12    330.22 o 
   7   1  13    11476.66    11473.35    202.82 o 
   8   1  13    20143.28    19722.11    319.22 o 
   9   1  13     1151.96     1245.86    121.85 o 
  10   1  13      151.67      186.34    130.58 o 
  11   1  13       71.03       28.70    148.17 o 
  12   1  13      662.54      696.89    174.87 o 
  13   1  13      788.14     1043.68    209.67 o 
  14   1  13     6010.18     6801.89    454.01 o 
  15   1  13      314.82      288.41    322.97 o 
  16   1  13      140.88      103.63    406.32 o 
   0   2  13    16503.84    15208.46    306.54 o 
   1   2  13     6215.11     5730.19    173.80 o 
   2   2  13    60561.32    55858.48    520.79 o 
   3   2  13     3538.47     3224.67    134.20 o 
   4   2  13     2084.11     2396.33    106.36 o 
   5   2  13      468.21      430.34     94.07 o 
   6   2  13     4600.67     4315.79    128.32 o 
   7   2  13      147.62      193.74     95.88 o 
   8   2  13     2767.30     3226.97    177.19 o 
   9   2  13     1189.24      893.45    119.92 o 
  10   2  13     2405.53     2631.33    158.96 o 
  11   2  13     8314.50     8161.36    332.19 o 
  12   2  13     1412.51     1465.33    216.98 o 
  13   2  13     5527.36     5137.06    293.08 o 
  14   2  13     4706.19     4400.79    319.85 o 
  15   2  13     6912.58     6722.36   1297.42 o 
  16   2  13      167.60      193.51    353.88 o 
   1   3  13    11885.97    11693.33    199.14 o 
   2   3  13     5560.93     5007.94    141.21 o 
   3   3  13    11791.07    11744.65    212.10 o 
   4   3  13     3661.59     3611.19    125.94 o 
   5   3  13     4030.36     4255.11    139.26 o 
   6   3  13    20323.23    19833.20    258.19 o 
   7   3  13       23.76      -33.58     98.05 o 
   8   3  13     1853.14     1786.90    141.31 o 
   9   3  13     5230.04     4988.11    230.88 o 
  10   3  13     6532.75     6547.83    232.43 o 
  11   3  13     2158.75     2133.57    230.83 o 
  12   3  13      864.44      772.18    223.42 o 
  13   3  13     2701.48     2563.59    279.82 o 
  14   3  13      140.12     -337.83    246.03 o 
  15   3  13       10.39     -333.14    284.02 o 
   0   4  13    26394.47    25137.23    563.81 o 
   1   4  13      612.16      518.64    104.38 o 
   2   4  13       45.81        9.30     92.67 o 
   3   4  13     3578.87     3561.64    148.29 o 
   4   4  13     3043.57     3072.69    147.47 o 
   5   4  13      422.84      460.92     96.41 o 
   6   4  13       47.31       42.82     99.74 o 
   7   4  13      870.93      887.00    162.28 o 
   8   4  13      235.81      209.82    145.36 o 
   9   4  13       57.46      132.09    153.42 o 
  10   4  13       26.89      380.00    219.38 o 
  11   4  13      277.76      -59.46    236.49 o 
  12   4  13     7187.12     7065.57    364.23 o 
  13   4  13       36.50      113.62    288.03 o 
  14   4  13      498.55       70.60    249.77 o 
  15   4  13      224.85      181.39    275.08 o 
   1   5  13     6470.00     6759.35    185.31 o 
   2   5  13     5229.35     4881.32    180.12 o 
   3   5  13    40010.70    40562.06    490.28 o 
   4   5  13     1300.54     1146.17    127.66 o 
   5   5  13      194.11      108.06    117.20 o 
   6   5  13       41.95       47.54    125.44 o 
   7   5  13     3318.70     3234.56    188.54 o 
   8   5  13     4518.78     4624.78    215.29 o 
   9   5  13     1446.40      951.64    236.80 o 
  10   5  13     2342.02     2556.34    283.48 o 
  11   5  13       17.45     -127.20    258.34 o 
  12   5  13        5.95       57.55    272.06 o 
  13   5  13       38.73     -438.45    292.30 o 
  14   5  13     1394.67      865.46    289.54 o 
  15   5  13       62.65     -343.18    282.15 o 
   0   6  13    24456.05    23583.04    536.73 o 
   1   6  13      234.86      161.08    106.85 o 
   2   6  13    11319.19    10750.21    230.96 o 
   3   6  13       70.21       36.05    111.05 o 
   4   6  13     1939.78     2211.03    145.35 o 
   5   6  13       55.80       -7.17    122.01 o 
   6   6  13     5877.41     5908.94    207.03 o 
   7   6  13      157.64      251.86    148.86 o 
   8   6  13     3529.60     3512.90    232.94 o 
   9   6  13     2067.87     2014.75    256.15 o 
  10   6  13      373.56      358.87    248.66 o 
  11   6  13     4587.63     4938.51    349.64 o 
  12   6  13     3544.50     2643.78    334.01 o 
  13   6  13     2943.90     3085.39    367.26 o 
  14   6  13     1579.83     1878.28    373.64 o 
  15   6  13     4813.97     5404.68    466.00 o 
   1   7  13     4077.79     4546.24    171.63 o 
   2   7  13      110.29      156.94    115.15 o 
   3   7  13     6584.54     6348.76    198.07 o 
   4   7  13     9366.59     9404.38    265.44 o 
   5   7  13       10.47       -4.55    137.63 o 
   6   7  13       66.21     -115.74    137.29 o 
   7   7  13        2.90       87.02    150.54 o 
   8   7  13     4049.96     4284.09    310.11 o 
   9   7  13       14.71      -33.37    229.77 o 
  10   7  13     1693.71     1691.71    436.15 o 
  11   7  13     9120.02     8808.45    666.11 o 
  12   7  13       49.68      -21.47    291.26 o 
  13   7  13      159.72      -49.50    329.05 o 
  14   7  13      501.20      534.95    358.09 o 
   0   8  13     5117.02     5400.71    292.40 o 
   1   8  13     5336.66     5053.29    187.79 o 
   2   8  13       38.02       87.52    121.27 o 
   3   8  13     1155.34     1057.45    143.96 o 
   4   8  13    19534.97    19119.46    365.96 o 
   5   8  13     2156.81     2235.66    171.33 o 
   6   8  13      151.31      115.10    152.70 o 
   7   8  13     3107.25     2731.03    252.53 o 
   8   8  13     3721.91     3605.58    289.02 o 
   9   8  13      179.05      296.90    248.08 o 
  10   8  13     1067.70     1043.56    280.34 o 
  11   8  13      880.74     1061.99    303.34 o 
  12   8  13        0.63     -181.63    302.59 o 
  13   8  13       99.85     -341.29    436.70 o 
  14   8  13      786.64      895.87    522.38 o 
   1   9  13    24386.75    23081.46    369.14 o 
   2   9  13     1351.64     1444.80    179.30 o 
   3   9  13      527.07      391.75    146.32 o 
   4   9  13        1.16     -206.63    144.98 o 
   5   9  13     3483.32     3505.39    288.31 o 
   6   9  13     3518.24     3729.64    270.58 o 
   7   9  13     3626.61     4146.09    294.08 o 
   8   9  13     1262.19     2119.30    275.63 o 
   9   9  13       31.42       73.32    261.40 o 
  10   9  13     5757.15     6101.86    372.88 o 
  11   9  13     3361.59     3434.86    350.49 o 
  12   9  13     2461.45     2740.22    359.02 o 
  13   9  13      533.47      518.45    340.31 o 
   0  10  13     3159.93     3226.71    283.23 o 
   1  10  13     1929.78     1946.47    174.54 o 
   2  10  13     5987.92     6509.54    271.75 o 
   3  10  13     3420.70     3535.75    210.10 o 
   4  10  13     1919.09     1334.31    173.04 o 
   5  10  13      200.99      360.86    187.12 o 
   6  10  13     1560.57     2254.84    412.38 o 
   7  10  13      633.76      510.89    240.87 o 
   8  10  13      107.89     -164.48    246.74 o 
   9  10  13      143.37      127.98    268.67 o 
  10  10  13     1051.43     1122.70    318.25 o 
  11  10  13     2370.61     2394.51    342.26 o 
  12  10  13     2090.35     2569.53    369.90 o 
  13  10  13     1523.93     1540.12    355.99 o 
   1  11  13     1983.45     1777.79    214.16 o 
   2  11  13     4757.33     4762.32    237.45 o 
   3  11  13       57.07       18.91    156.36 o 
   4  11  13     2160.43     1994.43    188.16 o 
   5  11  13     3214.68     3455.23    277.81 o 
   6  11  13     1034.09     1000.29    254.17 o 
   7  11  13     1822.65     1550.95    284.17 o 
   8  11  13       97.91     -120.43    248.65 o 
   9  11  13     5775.50     5678.36    378.63 o 
  10  11  13     1163.21     1284.26    327.07 o 
  11  11  13       42.99     -121.51    317.59 o 
  12  11  13        1.87     -165.29    340.23 o 
   0  12  13     9443.81     9383.00    622.86 o 
   1  12  13      141.50      133.10    178.48 o 
   2  12  13      269.93      176.28    200.69 o 
   3  12  13      500.70      336.91    193.31 o 
   4  12  13     1624.07     1778.16    250.50 o 
   5  12  13     4561.98     4466.49    312.04 o 
   6  12  13      216.12       24.16    249.50 o 
   7  12  13       78.34      153.86    258.65 o 
   8  12  13      977.03      569.20    294.60 o 
   9  12  13     4087.21     4028.14    363.50 o 
  10  12  13      448.52      367.09    312.79 o 
  11  12  13       43.35      152.65    333.71 o 
   1  13  13      777.72      842.25    198.08 o 
   2  13  13      478.49      595.60    196.81 o 
   3  13  13     9455.91     8663.32    376.58 o 
   4  13  13     4723.21     4151.34    302.36 o 
   5  13  13      211.88      141.35    252.40 o 
   6  13  13    13557.04    14081.05    485.17 o 
   7  13  13     2612.18     3195.58    344.13 o 
   8  13  13      103.58      119.15    296.87 o 
   9  13  13      197.56      -48.61    293.98 o 
  10  13  13      267.56      688.60    338.86 o 
   0  14  13     3029.48     2370.89    311.49 o 
   1  14  13      355.22      413.80    208.06 o 
   2  14  13     1059.79      859.69    230.86 o 
   3  14  13      164.31       52.85    262.02 o 
   4  14  13      270.35      172.80    262.82 o 
   5  14  13      180.12      311.30    269.56 o 
   6  14  13     1066.94     1049.53    296.19 o 
   7  14  13      431.40       94.13    298.25 o 
   8  14  13        3.37     -440.78    293.85 o 
   9  14  13      798.82      871.48    332.91 o 
   1  15  13      271.90      353.99    253.97 o 
   2  15  13      389.57      258.86    234.27 o 
   3  15  13     1477.20     1204.79    286.20 o 
   4  15  13      582.04      249.46    277.52 o 
   5  15  13     1581.51     1576.45    316.60 o 
   6  15  13      913.13      724.52    302.37 o 
   7  15  13      204.56      424.48    352.30 o 
   0  16  13     3259.31     3893.32    366.60 o 
   1  16  13      867.46     1222.95    249.56 o 
   2  16  13        7.80      199.38    241.51 o 
   3  16  13     1049.45      490.25    290.72 o 
   4  16  13      785.27     1198.38    304.63 o 
   5  16  13     1008.63      741.02    303.26 o 
   1  17  13      276.30      384.46    242.71 o 
   2  17  13      495.13     1058.60    312.25 o 
   0   0  14      479.43      235.62    127.71 o 
   1   0  14      324.24      271.77    101.57 o 
   2   0  14      103.53      234.86    104.10 o 
   3   0  14    43745.90    42297.15    569.67 o 
   4   0  14     8006.23     7880.16    230.05 o 
   5   0  14    35344.32    33696.99    617.51 o 
   6   0  14        4.05     -135.19    136.77 o 
   7   0  14      517.97      529.57    166.91 o 
   8   0  14    27879.00    28270.52    509.77 o 
   9   0  14      836.44      924.19    169.47 o 
  10   0  14     8778.47     9532.53    293.04 o 
  11   0  14      407.24      325.55    212.15 o 
  12   0  14      623.42      595.82    257.71 o 
  13   0  14      213.68      -61.60    318.79 o 
  14   0  14    12638.92    13148.54   1022.56 o 
  15   0  14     4197.27     4947.00    685.79 o 
   1   1  14     5510.42     5256.05    132.81 o 
   2   1  14     3522.85     3660.98    118.38 o 
   3   1  14       75.85      -33.33     91.55 o 
   4   1  14    66764.81    67037.59    589.94 o 
   5   1  14     7107.47     7170.67    160.76 o 
   6   1  14     2968.31     2870.12    132.13 o 
   7   1  14       39.43      244.90    112.00 o 
   8   1  14    26233.34    25750.01    419.26 o 
   9   1  14     2072.22     2100.23    133.98 o 
  10   1  14     6300.90     6395.68    195.04 o 
  11   1  14     2948.41     2853.19    176.13 o 
  12   1  14     1692.24     1588.91    203.09 o 
  13   1  14       31.32     -114.69    200.92 o 
  14   1  14      870.12      725.21    258.52 o 
  15   1  14     2080.80     1875.16    314.41 o 
   0   2  14    25442.76    23959.56    582.64 o 
   1   2  14      808.17      852.42     88.73 o 
   2   2  14     2000.34     2031.65    103.20 o 
   3   2  14    10224.68     9653.74    181.47 o 
   4   2  14       56.14      102.40     92.03 o 
   5   2  14     2531.41     2500.68    134.03 o 
   6   2  14    13504.22    13636.80    235.91 o 
   7   2  14    10415.17    10584.38    208.08 o 
   8   2  14    12868.15    12581.11    273.21 o 
   9   2  14    12749.91    12376.38    315.56 o 
  10   2  14     3321.24     3234.72    253.95 o 
  11   2  14     5208.87     5170.98    208.71 o 
  12   2  14     1843.70     1615.20    212.36 o 
  13   2  14     1172.32      977.91    222.30 o 
  14   2  14      104.77      248.78    240.41 o 
  15   2  14      810.64      799.67    348.59 o 
   1   3  14    14157.55    14196.89    251.20 o 
   2   3  14    12827.75    12738.16    253.53 o 
   3   3  14        9.56      -23.56    106.55 o 
   4   3  14      140.10      136.86    121.41 o 
   5   3  14     3426.48     3566.80    155.12 o 
   6   3  14     4043.76     4146.01    241.92 o 
   7   3  14      260.47      166.06    116.49 o 
   8   3  14    13804.77    13378.23    260.19 o 
   9   3  14     5010.36     5603.45    206.70 o 
  10   3  14     1918.00     1931.89    179.35 o 
  11   3  14     2763.52     2965.19    252.34 o 
  12   3  14    11095.00    11582.28    434.85 o 
  13   3  14      112.16     -218.87    233.40 o 
  14   3  14      506.95      164.18    257.55 o 
  15   3  14      309.73     -460.70    307.13 o 
   0   4  14    29023.70    28400.76    758.01 o 
   1   4  14    25503.72    23992.17    340.14 o 
   2   4  14     8227.29     7946.31    202.19 o 
   3   4  14     2469.48     2818.25    145.85 o 
   4   4  14    12331.07    12019.56    250.96 o 
   5   4  14      304.23      214.17    122.01 o 
   6   4  14    15980.04    16251.70    303.58 o 
   7   4  14     2666.38     2879.07    170.94 o 
   8   4  14      430.45      378.31    151.05 o 
   9   4  14      540.94      433.86    153.58 o 
  10   4  14    11100.12    11312.14   1178.66 o 
  11   4  14     1875.78     1732.84    289.19 o 
  12   4  14     2686.53     2463.99    297.27 o 
  13   4  14     1421.85     1223.63    304.74 o 
  14   4  14       56.67     -296.73    262.85 o 
  15   4  14     1320.07      646.41    311.83 o 
   1   5  14      967.11      865.12    118.89 o 
   2   5  14    16725.60    16020.17    339.99 o 
   3   5  14     5416.57     5010.06    191.38 o 
   4   5  14       46.44      101.87    119.59 o 
   5   5  14     7573.21     7914.78    225.06 o 
   6   5  14    29205.85    28268.33    511.74 o 
   7   5  14     7625.02     7678.87    233.49 o 
   8   5  14      308.55      213.00    164.22 o 
   9   5  14       33.96      277.26    225.10 o 
  10   5  14      202.73      336.73    248.96 o 
  11   5  14       34.54      -21.10    262.03 o 
  12   5  14     6985.10     6740.26    404.63 o 
  13   5  14      115.76      143.12    341.62 o 
  14   5  14     1522.24     1536.75    467.10 o 
   0   6  14      824.38      573.04    187.68 o 
   1   6  14      505.81      565.69    123.40 o 
   2   6  14     7453.89     7338.21    203.67 o 
   3   6  14      126.01        3.06    116.42 o 
   4   6  14     1196.25     1384.49    141.77 o 
   5   6  14     1172.50      799.56    142.95 o 
   6   6  14     2511.11     2652.37    173.13 o 
   7   6  14     7025.82     6911.54    243.50 o 
   8   6  14     4266.66     3722.80    274.19 o 
   9   6  14       90.51      -81.81    230.04 o 
  10   6  14     3630.04     3555.07    308.68 o 
  11   6  14       34.17      -20.01    272.52 o 
  12   6  14       87.52      -44.37    294.10 o 
  13   6  14     3299.03     2780.24    378.10 o 
  14   6  14     1540.71      893.61    349.69 o 
   1   7  14      212.01      116.54    122.79 o 
   2   7  14     2766.43     2857.13    162.91 o 
   3   7  14     9634.59     8992.33    231.92 o 
   4   7  14    15707.97    14957.49    300.06 o 
   5   7  14    14191.75    13575.26    288.91 o 
   6   7  14       77.35      -13.33    151.41 o 
   7   7  14     6402.60     6431.18    247.61 o 
   8   7  14     3530.99     4125.30    298.21 o 
   9   7  14       45.93      -46.59    257.04 o 
  10   7  14     2695.35     2507.28    306.38 o 
  11   7  14      236.15      -16.02    299.26 o 
  12   7  14      517.28      504.76    340.52 o 
  13   7  14     4170.17     4003.68    445.54 o 
  14   7  14     3462.74     2933.89    425.72 o 
   0   8  14      439.81      245.30    202.08 o 
   1   8  14     1055.61     1154.04    140.30 o 
   2   8  14     3348.12     3301.09    171.03 o 
   3   8  14       18.87      -81.35    132.95 o 
   4   8  14     2725.11     2993.87    176.96 o 
   5   8  14     1462.00     1432.07    176.12 o 
   6   8  14        1.13     -196.54    155.77 o 
   7   8  14      225.18      328.87    229.65 o 
   8   8  14    12589.70    12825.60    437.98 o 
   9   8  14      708.64      481.35    258.49 o 
  10   8  14     1431.21     1015.07    334.43 o 
  11   8  14       45.58     -153.18    290.11 o 
  12   8  14       37.78     -137.93    293.14 o 
  13   8  14     1627.43     1768.92    370.92 o 
   1   9  14    15143.42    14296.71    302.16 o 
   2   9  14       97.97       66.57    136.74 o 
   3   9  14     1397.24     1366.16    164.02 o 
   4   9  14    10867.68    10489.59    285.39 o 
   5   9  14     4374.26     5022.33    224.72 o 
   6   9  14     1072.33      478.85    221.03 o 
   7   9  14     1026.45      904.32    242.03 o 
   8   9  14     4008.81     4205.59    344.94 o 
   9   9  14       95.71     -132.31    264.69 o 
  10   9  14     2897.15     2960.85    331.29 o 
  11   9  14     2829.38     3123.87    473.38 o 
  12   9  14     1372.73     1112.34    337.97 o 
  13   9  14     3815.45     3019.79    398.72 o 
   0  10  14    23164.22    21949.78    740.84 o 
   1  10  14      717.06      786.44    150.90 o 
   2  10  14      496.03      422.86    163.92 o 
   3  10  14     4086.71     4097.52    218.64 o 
   4  10  14     7072.10     7033.87    251.84 o 
   5  10  14     3360.26     2876.00    242.60 o 
   6  10  14      907.27      797.57    233.05 o 
   7  10  14     4736.75     4700.68    320.46 o 
   8  10  14     1572.50     1030.68    280.79 o 
   9  10  14      168.88     -133.05    275.53 o 
  10  10  14      897.55      799.70    313.23 o 
  11  10  14      348.31      136.20    311.04 o 
  12  10  14     1226.80      672.90    332.05 o 
   1  11  14     2797.24     2735.15    213.26 o 
   2  11  14      245.00      454.81    167.78 o 
   3  11  14     5537.15     5374.18    239.62 o 
   4  11  14      337.24      216.05    173.82 o 
   5  11  14     1931.49     2078.66    275.74 o 
   6  11  14       46.72     -205.28    237.79 o 
   7  11  14      182.15     -209.81    251.08 o 
   8  11  14     3470.16     4106.46    339.69 o 
   9  11  14     8131.17     8148.98    431.72 o 
  10  11  14        4.69     -246.50    309.39 o 
  11  11  14     1623.04     1752.34    359.70 o 
   0  12  14     4331.98     4256.58    318.46 o 
   1  12  14       41.50      -96.02    177.74 o 
   2  12  14      392.91      459.72    187.52 o 
   3  12  14     6161.90     5698.62    275.33 o 
   4  12  14     1394.32      806.63    257.82 o 
   5  12  14     2612.30     2652.77    292.66 o 
   6  12  14     1634.67     1876.87    286.35 o 
   7  12  14       70.34     -119.41    274.42 o 
   8  12  14       62.74      235.35    280.26 o 
   9  12  14       38.61      132.36    296.55 o 
  10  12  14     1881.13     1735.58    339.52 o 
   1  13  14      229.38     -105.77    188.84 o 
   2  13  14     1282.49     1484.30    233.26 o 
   3  13  14      671.49      517.66    301.82 o 
   4  13  14       36.11     -119.69    241.98 o 
   5  13  14       19.28     -131.47    259.88 o 
   6  13  14     8865.32     8880.58    420.85 o 
   7  13  14      580.62      401.09    286.27 o 
   8  13  14      177.16      402.90    297.40 o 
   9  13  14     1034.43      869.38    321.96 o 
   0  14  14     4119.21     4946.01    351.92 o 
   1  14  14      290.59      708.63    212.27 o 
   2  14  14     2491.48     1895.24    253.48 o 
   3  14  14    11388.94    10974.34    418.33 o 
   4  14  14     4227.31     4518.57    447.76 o 
   5  14  14       70.66     -310.58    266.73 o 
   6  14  14      124.64       96.75    291.77 o 
   7  14  14      599.36      662.91    313.15 o 
   8  14  14      119.02     -135.05    320.90 o 
   1  15  14      273.97      261.19    225.00 o 
   2  15  14     1068.79      700.86    252.39 o 
   3  15  14      379.72      276.91    266.95 o 
   4  15  14      138.65      532.00    270.48 o 
   5  15  14     1266.36     1214.06    308.65 o 
   6  15  14        2.99       -5.28    306.06 o 
   0  16  14       12.14      241.49    298.88 o 
   1  16  14      801.72      775.14    243.50 o 
   2  16  14     1276.27     1187.42    407.96 o 
   3  16  14       23.69     -300.90    280.19 o 
   4  16  14      164.29     -158.84    279.19 o 
   1   1  15    21109.72    20707.09    262.52 o 
   2   1  15    13810.93    13554.81    212.91 o 
   3   1  15       81.93      -44.59     90.33 o 
   4   1  15      510.36      350.75    102.44 o 
   5   1  15     8270.76     7917.96    184.68 o 
   6   1  15     1552.27     1680.55    127.73 o 
   7   1  15     2358.36     2244.08    149.43 o 
   8   1  15     4052.78     3502.47    170.38 o 
   9   1  15     2446.80     2606.67    166.85 o 
  10   1  15    15693.21    15679.26    324.02 o 
  11   1  15     8332.22     9011.74    315.33 o 
  12   1  15     1070.45     1640.45    200.83 o 
  13   1  15       53.80      119.08    229.22 o 
  14   1  15      139.19      251.65    263.54 o 
  15   1  15      142.91      -22.68    282.69 o 
   0   2  15     6554.84     6953.48    285.24 o 
   1   2  15    21039.41    20257.35    307.39 o 
   2   2  15    10821.37    11359.32    232.35 o 
   3   2  15      714.60      451.01    128.16 o 
   4   2  15       18.29       15.27    109.37 o 
   5   2  15    24283.44    24310.86    365.80 o 
   6   2  15      905.26      901.30    134.59 o 
   7   2  15      238.74      147.97    135.15 o 
   8   2  15     7190.35     7514.33    221.64 o 
   9   2  15      100.39       48.49    141.33 o 
  10   2  15      925.23      779.37    176.06 o 
  11   2  15        5.04       91.38    175.01 o 
  12   2  15        0.40      129.30    191.52 o 
  13   2  15     3338.98     3429.94    270.72 o 
  14   2  15       83.37      101.53    222.05 o 
  15   2  15      284.19      -40.99    291.71 o 
   1   3  15    11452.05    11241.95    262.33 o 
   2   3  15     8432.12     8601.83    212.90 o 
   3   3  15     7461.18     7681.57    203.85 o 
   4   3  15     5959.96     5824.20    193.82 o 
   5   3  15     8536.02     8414.39    222.22 o 
   6   3  15    12428.32    12010.95    320.34 o 
   7   3  15     9108.40     9671.65    256.89 o 
   8   3  15     1587.43     1275.94    171.86 o 
   9   3  15      124.07       64.62    142.99 o 
  10   3  15       15.66      -96.76    163.15 o 
  11   3  15      610.15      709.67    302.06 o 
  12   3  15      593.05      590.19    248.43 o 
  13   3  15       12.66      229.33    258.64 o 
  14   3  15     6065.47     5723.39    456.41 o 
   0   4  15    24778.31    24796.28    553.48 o 
   1   4  15      318.83      181.58    112.31 o 
   2   4  15     4837.68     4664.28    173.95 o 
   3   4  15     3389.42     3187.14    157.13 o 
   4   4  15     5041.79     5153.25    185.21 o 
   5   4  15      169.05      -52.99    128.36 o 
   6   4  15     1635.85     1531.98    155.23 o 
   7   4  15       12.42       79.87    144.72 o 
   8   4  15     1792.69     1874.21    183.41 o 
   9   4  15      275.50      313.46    177.97 o 
  10   4  15      279.26      184.14    286.34 o 
  11   4  15        4.33     -170.60    269.71 o 
  12   4  15     1268.39      956.00    429.51 o 
  13   4  15       38.05     -410.18    306.47 o 
  14   4  15      298.04       77.20    343.80 o 
   1   5  15     1944.96     1784.14    155.36 o 
   2   5  15     5494.21     5541.42    183.24 o 
   3   5  15     6779.98     7262.46    231.24 o 
   4   5  15      705.47      625.88    137.77 o 
   5   5  15     3722.20     3936.45    185.95 o 
   6   5  15    14361.88    14401.24    332.07 o 
   7   5  15     2486.44     2921.59    188.61 o 
   8   5  15      595.17      368.69    176.39 o 
   9   5  15      600.05      611.79    215.10 o 
  10   5  15        0.35      268.90    250.06 o 
  11   5  15     1152.78     1318.78    291.41 o 
  12   5  15     4768.90     4055.62    446.65 o 
  13   5  15     1025.23     1066.04    345.98 o 
  14   5  15     2865.95     2590.01    393.68 o 
   0   6  15     1687.88     2065.45    301.78 o 
   1   6  15     9951.58     9724.00    262.92 o 
   2   6  15     4210.11     4440.83    169.66 o 
   3   6  15     6270.38     6138.81    214.85 o 
   4   6  15    14814.47    14273.63    359.16 o 
   5   6  15     2172.16     2320.96    170.85 o 
   6   6  15     3084.65     3228.95    186.48 o 
   7   6  15      870.36      678.35    175.95 o 
   8   6  15     6412.82     6799.27    296.82 o 
   9   6  15       42.69       95.04    243.69 o 
  10   6  15      531.32      440.74    269.87 o 
  11   6  15      303.25      269.81    290.79 o 
  12   6  15     4601.53     4769.54    505.38 o 
  13   6  15     5018.39     4695.66    457.15 o 
  14   6  15       72.35      142.41    349.87 o 
   1   7  15    26493.77    25063.09    487.10 o 
   2   7  15     6426.16     6392.68    205.37 o 
   3   7  15     3719.50     3737.28    198.82 o 
   4   7  15     5231.96     4838.15    200.02 o 
   5   7  15        5.53     -149.75    144.44 o 
   6   7  15     1175.07     1662.82    182.48 o 
   7   7  15       86.18      166.94    170.27 o 
   8   7  15      939.20     1158.48    300.71 o 
   9   7  15      707.10      578.69    252.34 o 
  10   7  15     1579.58     1018.15    285.05 o 
  11   7  15     4233.00     4510.89    365.44 o 
  12   7  15     1548.16     1532.01    395.24 o 
  13   7  15      370.07       87.49    344.70 o 
   0   8  15     5217.58     5936.47    412.59 o 
   1   8  15      241.99      200.84    134.96 o 
   2   8  15     2800.41     2648.14    176.34 o 
   3   8  15      886.50      905.14    149.96 o 
   4   8  15    20530.73    19488.77    636.19 o 
   5   8  15     5838.25     5100.85    229.73 o 
   6   8  15      183.18      249.19    172.13 o 
   7   8  15     7527.14     8141.27    358.54 o 
   8   8  15       10.01       52.29    232.88 o 
   9   8  15      797.11      862.36    282.18 o 
  10   8  15      155.20      317.36    281.08 o 
  11   8  15      705.91      354.73    336.09 o 
  12   8  15     1584.72     1142.35    424.54 o 
  13   8  15      298.56       19.53    339.06 o 
   1   9  15     1434.62     2016.58    173.13 o 
   2   9  15       27.95      201.54    149.63 o 
   3   9  15     2122.60     2263.40    176.82 o 
   4   9  15     3048.49     2774.20    208.02 o 
   5   9  15     8265.50     9137.82    338.27 o 
   6   9  15       55.84       53.48    242.12 o 
   7   9  15      929.91     1670.30    393.73 o 
   8   9  15      265.35     -165.53    257.92 o 
   9   9  15     6202.92     7351.85    626.86 o 
  10   9  15     2730.60     3369.22    348.78 o 
  11   9  15      732.13      936.57    316.75 o 
  12   9  15      365.02      291.17    333.37 o 
   0  10  15     9556.04     8888.97    335.42 o 
   1  10  15     1018.63     1229.74    168.77 o 
   2  10  15     2688.52     2591.81    201.05 o 
   3  10  15     5106.63     5431.27    243.35 o 
   4  10  15      372.16      648.62    174.90 o 
   5  10  15     8048.03     8337.68    320.75 o 
   6  10  15       25.56      -61.69    236.28 o 
   7  10  15      186.51      185.09    245.94 o 
   8  10  15     7602.22     6867.33    386.27 o 
   9  10  15      331.64       60.85    289.65 o 
  10  10  15      768.35      728.08    311.62 o 
  11  10  15      113.38     -168.57    321.89 o 
   1  11  15     6963.76     6397.75    281.17 o 
   2  11  15      589.73      519.46    164.32 o 
   3  11  15     2179.20     2115.61    206.67 o 
   4  11  15     3567.55     3708.60    235.70 o 
   5  11  15      699.10      735.86    255.60 o 
   6  11  15     3981.08     4448.51    330.80 o 
   7  11  15        1.45     -202.61    237.42 o 
   8  11  15      761.85     1225.78    309.93 o 
   9  11  15     1088.65     1044.89    310.66 o 
  10  11  15     3091.53     2973.44    366.85 o 
  11  11  15      590.02      233.10    347.59 o 
   0  12  15     9358.78     8532.73    502.82 o 
   1  12  15     2070.02     1749.95    220.55 o 
   2  12  15     2136.55     2184.10    215.35 o 
   3  12  15    16565.23    15901.14    411.21 o 
   4  12  15       12.62     -340.37    226.91 o 
   5  12  15      287.89      341.02    242.87 o 
   6  12  15     4581.86     4279.62    343.67 o 
   7  12  15      430.48      336.26    281.94 o 
   8  12  15     1690.06     1085.76    312.62 o 
   9  12  15     2693.22     2214.54    378.10 o 
  10  12  15      545.99      -74.71    326.41 o 
   1  13  15       88.90     -145.22    196.02 o 
   2  13  15     6632.59     6364.26    276.32 o 
   3  13  15      823.24      663.50    257.48 o 
   4  13  15     1251.41     1148.97    276.12 o 
   5  13  15     3024.99     3121.90    306.16 o 
   6  13  15        2.85       87.29    416.25 o 
   7  13  15       47.62     -290.56    288.93 o 
   8  13  15      159.65       80.63    297.21 o 
   9  13  15     2516.16     2787.63    373.38 o 
   0  14  15     1332.54     1587.53    300.22 o 
   1  14  15     1185.43     1475.30    237.08 o 
   2  14  15       85.69      -46.49    233.18 o 
   3  14  15      271.09      367.05    261.36 o 
   4  14  15     1917.95     1178.26    297.37 o 
   5  14  15       42.32       -6.97    274.02 o 
   6  14  15      609.71      398.51    302.93 o 
   7  14  15       31.61      -45.95    292.30 o 
   1  15  15      977.37      685.86    238.29 o 
   2  15  15      445.84      400.27    250.55 o 
   3  15  15     2699.75     2639.51    439.69 o 
   4  15  15      969.83     1023.60    431.72 o 
   5  15  15        3.89      231.03    296.23 o 
   0  16  15        8.08      172.83    315.08 o 
   1  16  15      162.90      268.28    244.48 o 
   2  16  15     2428.76     2319.21    319.26 o 
   0   0  16     1151.77     1089.12    238.79 o 
   1   0  16    90265.95    88442.13   1186.50 o 
   2   0  16    19249.25    18348.79    392.48 o 
   3   0  16      367.60      661.26    196.97 o 
   4   0  16    13388.66    13088.58    399.17 o 
   5   0  16     1279.28     1408.58    195.10 o 
   6   0  16     1035.09     1170.26    202.50 o 
   7   0  16     1570.30     1694.60    219.28 o 
   8   0  16      280.22       37.07    208.80 o 
   9   0  16      826.03      876.28    240.43 o 
  10   0  16     2693.85     3178.26    482.83 o 
  11   0  16    15252.92    15424.25    474.27 o 
  12   0  16       13.24      170.98    301.14 o 
  13   0  16      811.18     1059.61    520.85 o 
  14   0  16     1577.41     1478.51    578.30 o 
   1   1  16     4942.03     5193.44    190.74 o 
   2   1  16     1227.98     1236.50    167.56 o 
   3   1  16      492.95      492.38    125.83 o 
   4   1  16     1496.00     1504.70    145.21 o 
   5   1  16     9430.53     9468.45    241.47 o 
   6   1  16      573.42      637.04    148.99 o 
   7   1  16     5079.24     4732.74    217.84 o 
   8   1  16     2020.30     2251.31    187.45 o 
   9   1  16      298.66      196.53    162.36 o 
  10   1  16      178.99      223.86    165.66 o 
  11   1  16    12511.01    13123.00    434.49 o 
  12   1  16       26.52      -38.70    191.54 o 
  13   1  16     4949.30     4719.13    302.97 o 
  14   1  16      680.53     1011.28    308.48 o 
   0   2  16     1325.21     1423.93    160.08 o 
   1   2  16        2.68       33.82    109.21 o 
   2   2  16      835.05      887.95    125.24 o 
   3   2  16     5586.45     5585.25    185.80 o 
   4   2  16     4707.97     5037.72    182.61 o 
   5   2  16      172.41       91.22    130.66 o 
   6   2  16      410.34      362.61    157.17 o 
   7   2  16     8755.57     8682.60    250.45 o 
   8   2  16     1440.30     1688.82    181.64 o 
   9   2  16     5439.95     5380.44    212.96 o 
  10   2  16       64.27     -100.08    156.85 o 
  11   2  16      772.66      779.73    192.63 o 
  12   2  16     3781.27     3771.73    302.10 o 
  13   2  16     1649.00     1100.42    281.52 o 
  14   2  16     2823.52     2871.04    291.66 o 
   1   3  16     1226.94     1486.98    149.83 o 
   2   3  16      442.66      550.80    120.60 o 
   3   3  16    18623.70    18497.08    318.34 o 
   4   3  16     2321.05     2424.30    156.10 o 
   5   3  16     9245.87     9341.54    241.09 o 
   6   3  16     1194.89     1156.10    157.76 o 
   7   3  16    38974.98    38527.38    840.64 o 
   8   3  16     2629.64     2644.13    193.53 o 
   9   3  16     1684.90     1896.67    196.14 o 
  10   3  16      379.07      249.64    199.57 o 
  11   3  16      363.97      280.95    278.47 o 
  12   3  16      582.88      -94.46    286.36 o 
  13   3  16     1505.16      874.20    338.59 o 
  14   3  16     1122.14      781.51    377.19 o 
   0   4  16    11103.65    10839.17    316.31 o 
   1   4  16       56.02      -86.97    119.46 o 
   2   4  16     9667.96     9068.31    232.84 o 
   3   4  16      244.78      298.92    128.65 o 
   4   4  16      900.91      694.86    144.51 o 
   5   4  16    19524.80    20074.19    346.04 o 
   6   4  16     9235.58     8889.49    278.72 o 
   7   4  16      179.60       77.57    151.78 o 
   8   4  16      103.26      120.62    160.58 o 
   9   4  16     4500.06     4810.08    306.01 o 
  10   4  16     3054.64     2711.31    310.88 o 
  11   4  16       18.63      531.87    291.48 o 
  12   4  16     2736.97     2194.31    369.76 o 
  13   4  16        1.19     -476.09    317.39 o 
  14   4  16     2137.25     2827.86    397.31 o 
   1   5  16     5700.95     5076.71    187.00 o 
   2   5  16      784.88      737.10    140.18 o 
   3   5  16    33676.41    33064.02    512.98 o 
   4   5  16     4608.91     4393.20    189.97 o 
   5   5  16      129.93      179.04    143.30 o 
   6   5  16     6092.69     5999.67    226.49 o 
   7   5  16     2615.79     2434.60    191.93 o 
   8   5  16     1580.33     1708.54    190.32 o 
   9   5  16      265.04      266.86    220.85 o 
  10   5  16      607.09      563.97    270.81 o 
  11   5  16      345.06      649.60    288.04 o 
  12   5  16       12.93      -38.26    315.62 o 
  13   5  16     2094.83     1457.13    361.80 o 
   0   6  16      906.57      984.52    183.97 o 
   1   6  16     6482.32     6840.11    211.99 o 
   2   6  16     2032.38     1856.70    153.48 o 
   3   6  16     2289.28     2303.47    166.52 o 
   4   6  16     5036.01     4847.58    204.18 o 
   5   6  16        5.39       18.46    143.64 o 
   6   6  16       43.94      -89.78    153.25 o 
   7   6  16     3918.53     3506.65    209.93 o 
   8   6  16     4037.67     4034.24    311.89 o 
   9   6  16      621.61      306.83    273.08 o 
  10   6  16      389.00     -156.03    294.35 o 
  11   6  16     1866.61     2361.02    393.03 o 
  12   6  16      115.60     -157.05    311.90 o 
  13   6  16      302.34      143.96    341.00 o 
   1   7  16      987.73      865.24    151.98 o 
   2   7  16      203.02      142.66    133.61 o 
   3   7  16     2189.74     2442.75    173.45 o 
   4   7  16        2.16       69.50    143.86 o 
   5   7  16    10842.94     9793.69    270.27 o 
   6   7  16       38.03        8.06    157.70 o 
   7   7  16      765.63     1159.11    190.89 o 
   8   7  16      208.16     -125.84    237.90 o 
   9   7  16     1416.93     1840.26    295.45 o 
  10   7  16     4827.10     4892.49    357.43 o 
  11   7  16    19303.68    20510.88    687.82 o 
  12   7  16     1048.18     1146.83    346.36 o 
  13   7  16      129.58      176.58    345.66 o 
   0   8  16      474.22      283.06    234.38 o 
   1   8  16     4906.33     5249.40    213.16 o 
   2   8  16     3147.67     3102.78    176.44 o 
   3   8  16      812.39      740.46    163.32 o 
   4   8  16     2666.65     2204.05    184.51 o 
   5   8  16     9297.86     9812.35    278.66 o 
   6   8  16      153.84      180.65    180.68 o 
   7   8  16     9001.01     8774.59    443.33 o 
   8   8  16      465.38      587.22    263.29 o 
   9   8  16      274.39      590.17    276.18 o 
  10   8  16      156.04      211.09    297.93 o 
  11   8  16     3373.01     4119.15    382.48 o 
  12   8  16      669.16       26.60    322.08 o 
   1   9  16     3301.36     2946.89    193.04 o 
   2   9  16     5027.32     5393.28    239.83 o 
   3   9  16     9449.61     9277.66    271.48 o 
   4   9  16      511.82      465.10    180.19 o 
   5   9  16     1401.90     1591.22    203.19 o 
   6   9  16      612.98      818.41    247.13 o 
   7   9  16     2445.83     2225.64    286.14 o 
   8   9  16     6862.96     6718.21    380.35 o 
   9   9  16     2515.56     2867.16    373.84 o 
  10   9  16      505.37      321.64    303.50 o 
  11   9  16      251.56     -240.10    298.83 o 
   0  10  16       27.08      110.33    209.91 o 
   1  10  16       31.15      101.46    162.48 o 
   2  10  16      295.33      334.14    156.80 o 
   3  10  16     2172.32     2030.22    206.11 o 
   4  10  16       63.30      222.11    179.28 o 
   5  10  16     2380.83     2922.92    322.93 o 
   6  10  16      433.19      397.80    256.84 o 
   7  10  16      668.27      925.95    286.34 o 
   8  10  16      162.06     -137.62    279.11 o 
   9  10  16     1325.07     1620.31    310.77 o 
  10  10  16     1677.51     1842.46    334.72 o 
  11  10  16      648.48        9.50    330.87 o 
   1  11  16     1632.58     1576.31    196.56 o 
   2  11  16       85.54      -67.17    170.51 o 
   3  11  16     7515.34     7446.75    280.25 o 
   4  11  16        5.22       79.24    187.02 o 
   5  11  16     5176.19     5547.39    339.44 o 
   6  11  16     5044.36     4888.85    348.43 o 
   7  11  16    12649.57    12647.65    536.75 o 
   8  11  16       21.18     -260.07    283.64 o 
   9  11  16      323.23     -167.62    289.14 o 
  10  11  16       80.95      278.33    296.76 o 
   0  12  16      136.90      285.74    247.48 o 
   1  12  16      600.08      379.26    207.67 o 
   2  12  16     1038.05     1345.89    211.26 o 
   3  12  16     1509.10     1226.04    212.46 o 
   4  12  16        2.63      120.74    252.21 o 
   5  12  16     2799.31     3101.42    312.88 o 
   6  12  16       53.44     -409.12    272.75 o 
   7  12  16        0.84      194.31    292.19 o 
   8  12  16      621.98      895.01    316.58 o 
   9  12  16     3517.31     3592.96    388.90 o 
   1  13  16     1894.32     1825.37    273.30 o 
   2  13  16       79.61     -120.79    195.49 o 
   3  13  16      188.98      443.38    254.63 o 
   4  13  16     1664.60     1224.24    280.86 o 
   5  13  16      311.95      136.87    267.08 o 
   6  13  16     3431.81     2973.11    337.11 o 
   7  13  16        7.33        4.54    296.00 o 
   8  13  16      667.95      257.41    301.18 o 
   0  14  16     1214.73     1234.42    298.64 o 
   1  14  16     5793.72     6116.42    284.03 o 
   2  14  16       43.81     -205.53    237.39 o 
   3  14  16     1017.75     1333.76    294.08 o 
   4  14  16      145.94     -101.72    278.97 o 
   5  14  16      182.37     -184.49    276.70 o 
   6  14  16       50.84     -369.84    290.11 o 
   1  15  16      429.11      372.60    242.41 o 
   2  15  16      894.72      844.96    293.90 o 
   3  15  16     2093.03     2152.44    347.15 o 
   1   1  17      869.36      808.09    139.56 o 
   2   1  17     8039.99     7317.10    228.73 o 
   3   1  17     2763.42     2611.10    193.99 o 
   4   1  17     4624.04     4738.06    205.67 o 
   5   1  17     9544.75     9385.95    271.90 o 
   6   1  17     1695.40     1449.34    181.48 o 
   7   1  17     2590.18     2857.32    207.88 o 
   8   1  17     1958.62     2058.11    207.18 o 
   9   1  17     1994.96     2085.79    219.55 o 
  10   1  17    10928.07    11950.77    424.56 o 
  11   1  17     3537.02     3162.40    321.48 o 
  12   1  17      122.50      179.72    277.50 o 
  13   1  17     1371.95     1787.31    399.28 o 
   0   2  17     4749.72     5082.09    287.95 o 
   1   2  17     1572.98     1783.53    159.97 o 
   2   2  17    21837.67    21532.06    439.76 o 
   3   2  17     7952.00     7677.41    240.23 o 
   4   2  17       16.11       52.12    147.19 o 
   5   2  17     6555.86     6484.71    241.91 o 
   6   2  17      936.71      946.05    194.68 o 
   7   2  17    13891.26    13049.92    335.80 o 
   8   2  17      121.30        9.62    180.48 o 
   9   2  17     4842.31     4483.67    266.90 o 
  10   2  17      922.48      974.50    213.64 o 
  11   2  17     1134.87      881.38    292.06 o 
  12   2  17      281.20      -76.77    344.26 o 
  13   2  17     3747.82     4449.93    864.71 o 
   1   3  17       92.19       89.87    113.94 o 
   2   3  17     3961.05     4112.88    185.82 o 
   3   3  17     4811.32     4678.36    190.00 o 
   4   3  17     2981.35     3019.16    172.33 o 
   5   3  17      277.70      298.37    143.30 o 
   6   3  17     1364.21     1494.69    172.20 o 
   7   3  17      787.35      925.05    169.24 o 
   8   3  17      186.77      212.37    172.09 o 
   9   3  17     6416.17     6591.61    277.36 o 
  10   3  17      453.48      175.84    208.31 o 
  11   3  17       32.65     -428.16    285.44 o 
  12   3  17      974.35      287.89    311.03 o 
  13   3  17      508.22      320.66    363.73 o 
   0   4  17      812.78      565.00    174.85 o 
   1   4  17     9638.57     9786.99    245.10 o 
   2   4  17       25.19     -135.06    127.27 o 
   3   4  17      539.87      929.66    143.77 o 
   4   4  17     7570.76     7914.95    264.08 o 
   5   4  17      541.72      498.28    151.06 o 
   6   4  17      126.07       77.56    156.15 o 
   7   4  17      935.43     1030.19    170.89 o 
   8   4  17     4938.93     5160.45    234.18 o 
   9   4  17      314.28      326.22    185.65 o 
  10   4  17     1177.17      786.82    276.38 o 
  11   4  17       22.97      -98.84    280.08 o 
  12   4  17      106.27     -261.52    311.66 o 
  13   4  17     1101.21      801.32    355.18 o 
   1   5  17     6603.10     6528.57    245.18 o 
   2   5  17     2261.05     2264.90    165.16 o 
   3   5  17      202.79      213.99    138.66 o 
   4   5  17      379.07      417.15    146.22 o 
   5   5  17     3379.97     3878.15    204.73 o 
   6   5  17    11597.47    11370.02    292.03 o 
   7   5  17      342.87      219.50    170.52 o 
   8   5  17     2043.73     2311.43    260.11 o 
   9   5  17     5400.82     6315.65    369.61 o 
  10   5  17      415.35      516.90    286.69 o 
  11   5  17     2405.70     2429.52    453.28 o 
  12   5  17      290.97       29.99    326.08 o 
  13   5  17      764.96      688.98    438.91 o 
   0   6  17     2069.76     2284.53    216.67 o 
   1   6  17     1250.63     1259.14    154.38 o 
   2   6  17     8669.55     8873.84    271.86 o 
   3   6  17    12685.38    12108.71    288.04 o 
   4   6  17     4158.72     3630.82    198.78 o 
   5   6  17       83.73      141.05    155.14 o 
   6   6  17     4734.63     4801.21    271.52 o 
   7   6  17     1105.34      993.90    183.94 o 
   8   6  17     2036.89     2021.03    255.23 o 
   9   6  17     9657.65     9607.17    413.55 o 
  10   6  17      601.72      853.26    299.31 o 
  11   6  17     1006.23      675.65    316.50 o 
  12   6  17     1352.73     1055.39    344.85 o 
   1   7  17     2189.71     2002.70    172.06 o 
   2   7  17      264.19       61.38    146.38 o 
   3   7  17       37.12      -71.82    147.19 o 
   4   7  17       28.84      109.87    154.88 o 
   5   7  17      588.14      477.13    167.15 o 
   6   7  17      962.86      839.09    180.04 o 
   7   7  17      496.76      290.58    190.86 o 
   8   7  17      503.36      150.22    252.28 o 
   9   7  17       89.37      -68.33    270.51 o 
  10   7  17     1866.54     1442.01    316.60 o 
  11   7  17      114.03      270.12    310.32 o 
  12   7  17      688.59      161.17    333.42 o 
   0   8  17     5453.79     6319.11    298.25 o 
   1   8  17      424.89      207.47    157.17 o 
   2   8  17      380.45      288.53    150.54 o 
   3   8  17      120.76      251.01    161.73 o 
   4   8  17      669.79      587.99    170.78 o 
   5   8  17     4431.00     4589.30    226.14 o 
   6   8  17      751.11      954.18    202.14 o 
   7   8  17       34.17       54.66    247.61 o 
   8   8  17      240.35      336.67    266.51 o 
   9   8  17      223.28      547.97    294.24 o 
  10   8  17       81.29      199.97    295.78 o 
  11   8  17       11.91     -453.79    380.32 o 
   1   9  17     5986.63     6431.41    290.88 o 
   2   9  17       30.76       13.05    153.03 o 
   3   9  17        2.48     -128.90    159.64 o 
   4   9  17      403.32      678.49    179.72 o 
   5   9  17     9623.52    10005.80    313.25 o 
   6   9  17     1306.18     1668.14    278.11 o 
   7   9  17        7.28     -105.57    274.18 o 
   8   9  17      167.88      570.69    287.49 o 
   9   9  17       21.02       33.88    286.80 o 
  10   9  17      296.36      363.45    309.19 o 
  11   9  17      180.22     -150.59    418.46 o 
   0  10  17     3118.40     3066.80    270.69 o 
   1  10  17      508.45      265.37    166.90 o 
   2  10  17     8871.75     8838.74    262.62 o 
   3  10  17       17.12     -228.24    179.77 o 
   4  10  17      622.04      746.91    194.07 o 
   5  10  17     1700.52     1482.69    240.14 o 
   6  10  17      995.57      973.57    281.08 o 
   7  10  17     5677.08     5798.76    355.80 o 
   8  10  17     1215.69      967.34    304.71 o 
   9  10  17       31.53     -224.72    301.21 o 
  10  10  17        9.50     -213.37    326.37 o 
   1  11  17      738.71      638.81    231.96 o 
   2  11  17       44.97     -148.91    170.35 o 
   3  11  17     3297.26     2896.61    239.97 o 
   4  11  17      278.83      219.40    196.36 o 
   5  11  17       77.21      257.74    264.23 o 
   6  11  17      734.40      795.26    284.82 o 
   7  11  17       14.42      187.24    281.30 o 
   8  11  17        5.65      -25.55    362.07 o 
   9  11  17       38.24      137.27    317.93 o 
   0  12  17      629.30      448.08    277.64 o 
   1  12  17     6722.74     7532.66    310.35 o 
   2  12  17      363.77      328.73    192.17 o 
   3  12  17       23.46     -294.99    196.66 o 
   4  12  17      611.27      556.95    258.49 o 
   5  12  17      138.91      492.83    274.22 o 
   6  12  17      199.64      307.36    294.61 o 
   7  12  17      263.44     -112.46    298.96 o 
   8  12  17      894.43     1349.15    330.79 o 
   1  13  17     2264.39     2094.90    221.85 o 
   2  13  17     2326.78     2339.59    257.99 o 
   3  13  17     6198.92     5814.87    357.76 o 
   4  13  17      437.93      811.49    282.01 o 
   5  13  17       37.82      360.76    276.73 o 
   6  13  17       77.15      182.62    290.80 o 
   0  14  17      416.03      320.79    367.61 o 
   1  14  17       78.11       77.45    211.50 o 
   2  14  17     2026.57     2232.41    378.55 o 
   3  14  17      231.96      345.28    287.86 o 
   4  14  17      743.90      576.74    295.39 o 
   0   0  18     3223.69     3381.72    467.24 o 
   1   0  18        3.21      299.75    258.53 o 
   2   0  18     9992.03     9330.02    469.57 o 
   3   0  18    21275.83    20889.18   1282.98 o 
   4   0  18    39664.24    40589.82   1025.01 o 
   5   0  18      437.84      428.96    286.80 o 
   6   0  18      156.22       26.45    273.36 o 
   7   0  18     1605.72     1557.78    327.54 o 
   8   0  18     2029.74     2205.68    484.47 o 
   9   0  18      817.11      222.74    347.92 o 
  10   0  18        4.49     -173.98    353.24 o 
  11   0  18     1396.78     1093.83    399.27 o 
  12   0  18      557.10      785.11    601.28 o 
   1   1  18     7229.72     7231.99    384.64 o 
   2   1  18     4415.56     4459.44    231.44 o 
   3   1  18      947.61     1014.17    179.30 o 
   4   1  18     7454.17     7481.07    278.30 o 
   5   1  18     1157.45      788.98    197.16 o 
   6   1  18     5773.05     6071.24    388.06 o 
   7   1  18      669.59      925.79    210.15 o 
   8   1  18     2628.05     3853.98    270.65 o 
   9   1  18     5143.55     5001.39    297.39 o 
  10   1  18       74.03      160.60    235.39 o 
  11   1  18      863.30      714.66    258.16 o 
  12   1  18      438.54      127.42    453.17 o 
  13   1  18     1938.09     1111.06    507.83 o 
   0   2  18      172.15      259.38    208.48 o 
   1   2  18     2447.51     2559.38    178.56 o 
   2   2  18     2951.67     2965.23    241.21 o 
   3   2  18     1276.29     1416.10    172.84 o 
   4   2  18     5425.86     5466.29    230.61 o 
   5   2  18     3281.45     3461.68    212.72 o 
   6   2  18      146.96       38.58    177.55 o 
   7   2  18       47.11      103.47    178.84 o 
   8   2  18     4052.41     4348.75    381.94 o 
   9   2  18      145.32        9.37    196.14 o 
  10   2  18     1264.52     1395.68    258.78 o 
  11   2  18     2125.47     1873.79    487.69 o 
  12   2  18     1395.41     1198.53    475.17 o 
  13   2  18       70.26     -235.90    720.00 o 
   1   3  18      703.54      717.62    160.96 o 
   2   3  18      107.10      119.23    156.05 o 
   3   3  18    10038.80    10137.55    286.95 o 
   4   3  18     1269.18     1242.37    177.78 o 
   5   3  18      686.06      957.73    181.98 o 
   6   3  18     3923.21     3628.03    220.78 o 
   7   3  18       54.13       51.45    183.81 o 
   8   3  18     2713.14     3028.88    266.90 o 
   9   3  18      107.23     -108.19    208.81 o 
  10   3  18     3434.49     4594.85    297.15 o 
  11   3  18     2664.55     1857.06    367.55 o 
  12   3  18     7789.74     7189.13    610.85 o 
   0   4  18    80656.54    79035.67   1127.77 o 
   1   4  18      280.20      264.03    133.90 o 
   2   4  18        3.83      -40.66    141.21 o 
   3   4  18       39.88      204.41    146.85 o 
   4   4  18     4802.57     5270.66    213.52 o 
   5   4  18     4561.40     4670.47    213.65 o 
   6   4  18     4074.20     3984.00    212.20 o 
   7   4  18     8027.43     8076.06    269.48 o 
   8   4  18      789.32      902.70    192.72 o 
   9   4  18       22.72      170.16    190.80 o 
  10   4  18     3449.50     3589.75    489.01 o 
  11   4  18     2330.18     2525.18    350.70 o 
  12   4  18     3079.39     3186.46    548.92 o 
   1   5  18     2791.53     2679.01    193.55 o 
   2   5  18     3235.18     3398.74    187.59 o 
   3   5  18     4064.65     4324.28    203.80 o 
   4   5  18     4016.96     3822.34    202.46 o 
   5   5  18     4600.03     4674.57    265.48 o 
   6   5  18      633.85      581.66    172.36 o 
   7   5  18       44.17       75.84    174.07 o 
   8   5  18      586.70      473.86    188.66 o 
   9   5  18      115.25      172.28    267.39 o 
  10   5  18       59.48       70.60    325.52 o 
  11   5  18     6989.71     5988.72    558.51 o 
  12   5  18     2012.99     2637.59    380.83 o 
   0   6  18      587.84      483.13    198.39 o 
   1   6  18     1844.34     1830.65    170.40 o 
   2   6  18      181.26      501.60    158.74 o 
   3   6  18     1970.74     1768.45    177.82 o 
   4   6  18       28.24       23.51    158.40 o 
   5   6  18        2.30      140.10    163.71 o 
   6   6  18        8.57      197.21    173.77 o 
   7   6  18     2605.11     2543.76    214.75 o 
   8   6  18     7574.35     7474.22    333.40 o 
   9   6  18        7.39     -177.16    275.17 o 
  10   6  18      321.91      181.07    288.97 o 
  11   6  18      931.23     1118.82    321.16 o 
   1   7  18     4328.74     4033.95    220.97 o 
   2   7  18        2.16      -71.22    154.73 o 
   3   7  18      416.20      444.11    163.26 o 
   4   7  18    19268.62    19794.54    379.63 o 
   5   7  18      344.61      629.62    176.92 o 
   6   7  18     9416.35     9952.81    293.15 o 
   7   7  18     1412.65     1863.05    221.43 o 
   8   7  18     5485.97     6803.67    471.53 o 
   9   7  18        6.23      -73.62    277.09 o 
  10   7  18     1470.67      761.23    318.05 o 
  11   7  18       81.28      407.91    323.78 o 
   0   8  18     2907.48     3390.70    265.51 o 
   1   8  18       99.97      -75.02    161.29 o 
   2   8  18     1950.43     1613.71    185.60 o 
   3   8  18     1693.31     2033.30    192.02 o 
   4   8  18    10740.27    10276.56    291.03 o 
   5   8  18     2664.35     2554.44    208.64 o 
   6   8  18       45.81     -122.65    191.78 o 
   7   8  18      426.73      -59.30    263.15 o 
   8   8  18     3842.55     3897.41    460.47 o 
   9   8  18      475.04      707.72    298.07 o 
  10   8  18      104.56       50.84    308.51 o 
   1   9  18      299.44      280.51    169.07 o 
   2   9  18     8693.54     8104.71    264.91 o 
   3   9  18      847.58      676.50    190.44 o 
   4   9  18     2980.92     2468.08    211.66 o 
   5   9  18     2547.50     2366.89    228.07 o 
   6   9  18       98.85      154.77    260.52 o 
   7   9  18     7847.62     7951.56    505.80 o 
   8   9  18      119.07      214.54    285.58 o 
   9   9  18     3301.22     3357.93    366.28 o 
  10   9  18      840.65      590.95    334.79 o 
   0  10  18     2765.73     3502.61    282.49 o 
   1  10  18     1882.88     1533.27    195.75 o 
   2  10  18     1716.62     1689.62    200.55 o 
   3  10  18     1780.19     1351.06    201.19 o 
   4  10  18      959.50     1105.54    211.63 o 
   5  10  18     2907.46     3153.96    454.01 o 
   6  10  18      276.87      181.59    268.66 o 
   7  10  18       47.10     -385.13    256.75 o 
   8  10  18        2.07     -391.36    287.35 o 
   9  10  18      866.19      694.28    327.49 o 
   1  11  18      627.95      460.09    173.81 o 
   2  11  18      140.53      195.64    200.26 o 
   3  11  18      706.48      695.52    203.63 o 
   4  11  18     1134.17     1450.00    227.65 o 
   5  11  18      706.45      956.62    277.99 o 
   6  11  18     2780.49     2155.71    353.78 o 
   7  11  18       64.80      286.04    293.99 o 
   8  11  18     5001.57     6117.50    409.94 o 
   0  12  18     5630.91     5661.06    384.50 o 
   1  12  18     1908.17     1567.39    213.94 o 
   2  12  18      210.08      206.09    208.54 o 
   3  12  18      850.84      952.44    269.19 o 
   4  12  18     2703.47     3273.89    416.80 o 
   5  12  18       20.51     -405.37    270.25 o 
   6  12  18     1316.78     1227.63    320.22 o 
   1  13  18      803.52      575.31    217.71 o 
   2  13  18     1265.03      830.02    252.40 o 
   3  13  18        2.03      184.88    279.85 o 
   4  13  18      635.44      538.51    351.57 o 
   5  13  18      300.59      189.25    315.64 o 
   0  14  18       46.78      139.49    314.26 o 
   1  14  18        5.91     -237.47    193.87 o 
   1   1  19      903.03     1070.72    219.10 o 
   2   1  19       42.59      -95.40    198.49 o 
   3   1  19     1574.76     1825.67    248.77 o 
   4   1  19     2398.52     2153.05    249.91 o 
   5   1  19     3518.04     3478.64    279.00 o 
   6   1  19    10540.26     9806.59    381.28 o 
   7   1  19     2117.54     2370.66    271.06 o 
   8   1  19      184.71      117.94    239.27 o 
   9   1  19        5.25     -257.72    243.95 o 
  10   1  19     1549.35     2235.25    308.61 o 
  11   1  19      616.04      651.02    293.32 o 
  12   1  19       16.41     -478.73    585.96 o 
   0   2  19     9653.15    10049.83    408.02 o 
   1   2  19     1140.49     1213.15    196.53 o 
   2   2  19     1257.94     1704.18    200.31 o 
   3   2  19      131.40       80.79    246.99 o 
   4   2  19     1338.76     1335.67    201.18 o 
   5   2  19       40.66     -138.46    188.46 o 
   6   2  19     1397.23     1531.52    224.94 o 
   7   2  19      636.38      938.84    227.64 o 
   8   2  19      858.94     1135.34    235.81 o 
   9   2  19     2466.50     2186.34    262.87 o 
  10   2  19     1091.05      511.28    259.01 o 
  11   2  19      962.97      -83.66    335.26 o 
  12   2  19     3739.25     3584.56    557.59 o 
   1   3  19     5575.77     6370.51    292.31 o 
   2   3  19     4144.46     4798.75    226.38 o 
   3   3  19      241.65      378.63    172.76 o 
   4   3  19     1957.96     1726.47    198.86 o 
   5   3  19     1311.38     1358.71    197.79 o 
   6   3  19     1263.09     1318.74    199.20 o 
   7   3  19      132.85        1.53    188.49 o 
   8   3  19      851.40      474.45    206.76 o 
   9   3  19      524.17      569.58    237.76 o 
  10   3  19     5993.73     6366.26    380.10 o 
  11   3  19      100.40     -321.22    947.88 o 
  12   3  19       58.53      247.62    485.82 o 
   0   4  19      216.26       65.90    234.24 o 
   1   4  19      571.06     1006.80    183.26 o 
   2   4  19      599.59      509.50    173.76 o 
   3   4  19      449.11      707.69    182.01 o 
   4   4  19     3463.17     3138.15    221.50 o 
   5   4  19      412.98      369.25    192.88 o 
   6   4  19     1802.61     1547.83    229.51 o 
   7   4  19       89.66      349.61    199.48 o 
   8   4  19     2767.36     2960.20    249.21 o 
   9   4  19     1394.87     1546.67    238.94 o 
  10   4  19       17.13     -178.91    385.71 o 
  11   4  19      580.13      861.96    384.71 o 
   1   5  19     3545.03     3848.68    173.11 o 
   2   5  19     8535.37     8252.79    255.35 o 
   3   5  19      176.43      194.85    161.56 o 
   4   5  19     1526.08     1629.52    181.40 o 
   5   5  19     1243.04     1151.40    185.63 o 
   6   5  19    12713.53    12874.12    404.40 o 
   7   5  19      520.74      314.71    188.82 o 
   8   5  19      899.20     1286.35    213.03 o 
   9   5  19     2078.27     1488.78    357.73 o 
  10   5  19     5968.42     6473.27    534.80 o 
  11   5  19      672.10      933.55    379.59 o 
   0   6  19     1148.86     1654.64    228.04 o 
   1   6  19       13.74        3.73    132.27 o 
   2   6  19     3569.62     4064.97    212.26 o 
   3   6  19     3673.69     3335.79    203.71 o 
   4   6  19    11142.96    11718.41    308.59 o 
   5   6  19     1953.12     2208.89    203.10 o 
   6   6  19     7296.20     7439.83    275.29 o 
   7   6  19     1062.88      737.47    200.88 o 
   8   6  19     2030.75     2330.56    251.97 o 
   9   6  19     1544.14     1966.45    314.98 o 
  10   6  19     1328.38      812.49    328.55 o 
  11   6  19     2822.41     2142.65    369.85 o 
   1   7  19      173.83      144.81    149.30 o 
   2   7  19     4048.96     4357.65    278.94 o 
   3   7  19      202.86       96.31    167.47 o 
   4   7  19      119.96      332.20    179.56 o 
   5   7  19      385.76      259.75    183.38 o 
   6   7  19     6892.35     7371.78    276.55 o 
   7   7  19      200.44     -186.82    195.72 o 
   8   7  19     1443.39     1122.40    304.58 o 
   9   7  19       68.72      -16.65    292.93 o 
  10   7  19        0.54      184.27    316.54 o 
   0   8  19     1231.86     1242.33    240.35 o 
   1   8  19      286.30      241.53    154.61 o 
   2   8  19    14476.70    13699.38    335.40 o 
   3   8  19     1447.38     1575.73    196.49 o 
   4   8  19      558.38      456.53    200.75 o 
   5   8  19     1529.99     1591.70    206.77 o 
   6   8  19       25.58      152.60    192.31 o 
   7   8  19     1811.63     1816.21    425.90 o 
   8   8  19     2259.19     1576.65    320.74 o 
   9   8  19       92.47       88.52    302.54 o 
   1   9  19     2246.00     1989.35    185.05 o 
   2   9  19       10.10      -36.77    173.94 o 
   3   9  19     1188.72     1166.25    196.96 o 
   4   9  19      165.11      -43.19    182.80 o 
   5   9  19     1217.21     1506.91    229.45 o 
   6   9  19      169.47      107.77    263.42 o 
   7   9  19      335.86       93.90    286.42 o 
   8   9  19      310.43      107.31    294.08 o 
   9   9  19      243.54      405.48    325.04 o 
   0  10  19     3276.51     3209.79    374.79 o 
   1  10  19     2743.95     2821.54    198.14 o 
   2  10  19      661.89      760.67    197.14 o 
   3  10  19      520.56      367.18    196.16 o 
   4  10  19      231.76       61.91    204.57 o 
   5  10  19     1308.71     1170.82    260.89 o 
   6  10  19       12.53     -119.27    274.06 o 
   7  10  19      373.92      439.83    339.96 o 
   8  10  19      668.26      651.19    323.77 o 
   1  11  19      161.55      136.34    176.64 o 
   2  11  19      455.67      342.58    210.36 o 
   3  11  19      504.61      668.24    219.80 o 
   4  11  19     3605.60     3714.31    297.15 o 
   5  11  19      189.56      175.52    285.14 o 
   6  11  19     1210.61      888.93    317.97 o 
   0  12  19     2542.94     1798.06    311.77 o 
   1  12  19       84.85      215.03    184.84 o 
   2  12  19     2856.28     3730.40    270.83 o 
   3  12  19      199.23      -49.67    221.21 o 
   4  12  19     1415.63      530.78    287.03 o 
   5  12  19      114.66       44.27    293.07 o 
   1  13  19      294.46      696.86    209.73 o 
   2  13  19       22.68      -43.84    245.03 o 
   0   0  20     3613.17     4530.66    547.66 o 
   1   0  20     1927.49     1965.61    365.32 o 
   2   0  20       88.12      266.44    540.00 o 
   3   0  20    16351.50    17285.17    663.33 o 
   4   0  20     3963.76     3754.95    392.64 o 
   5   0  20      378.38      463.91    324.97 o 
   6   0  20      140.01       23.36    342.37 o 
   7   0  20     1197.31     1942.25    375.37 o 
   8   0  20     4690.56     5048.47    783.19 o 
   9   0  20     3385.94     3237.70   1102.98 o 
  10   0  20     2076.20     1593.68    430.48 o 
  11   0  20      465.90      548.80    426.62 o 
   1   1  20     8054.50     7759.12    336.27 o 
   2   1  20      684.44      846.87    229.56 o 
   3   1  20     3090.12     3716.59    283.02 o 
   4   1  20     6247.03     5890.41    371.52 o 
   5   1  20     8323.99     8357.98    443.89 o 
   6   1  20     4998.70     4847.24    315.26 o 
   7   1  20        1.17      -38.48    242.73 o 
   8   1  20       68.76     -363.95    244.63 o 
   9   1  20     1710.96     1713.97    286.63 o 
  10   1  20      752.59      785.75    291.85 o 
  11   1  20      164.62     -278.98    285.54 o 
   0   2  20    15699.18    16690.06   1133.62 o 
   1   2  20     3185.50     2755.12    275.26 o 
   2   2  20       19.49      -96.08    205.61 o 
   3   2  20     1746.53     1751.46    239.46 o 
   4   2  20     7508.10     7102.37    343.56 o 
   5   2  20     8329.95     7928.80    360.20 o 
   6   2  20     1394.06     1428.56    261.81 o 
   7   2  20       71.62      -93.37    225.99 o 
   8   2  20      754.57      394.49    257.31 o 
   9   2  20     1877.25     2144.69    396.90 o 
  10   2  20       55.52     -121.68    276.99 o 
  11   2  20     2013.23     2514.41    384.35 o 
   1   3  20      700.26     1002.41    236.62 o 
   2   3  20     2723.78     2808.50    237.91 o 
   3   3  20    17718.87    17683.89    488.59 o 
   4   3  20     3626.37     3275.11    257.81 o 
   5   3  20      210.73      372.21    209.39 o 
   6   3  20      832.37      849.71    227.03 o 
   7   3  20     4400.36     4551.47    301.06 o 
   8   3  20     1739.34     2422.55    311.96 o 
   9   3  20      490.06      443.93    252.41 o 
  10   3  20      530.32     1019.00    272.22 o 
  11   3  20      109.64     -210.40    464.95 o 
   0   4  20     2733.56     2903.87    300.67 o 
   1   4  20      209.90      522.40    182.20 o 
   2   4  20     3245.46     3051.86    230.29 o 
   3   4  20        0.68      121.62    182.83 o 
   4   4  20     5871.27     6058.82    266.60 o 
   5   4  20       17.59      -87.98    194.29 o 
   6   4  20      681.96      850.29    222.64 o 
   7   4  20     2594.29     2658.27    248.28 o 
   8   4  20     9211.36     9230.89    512.92 o 
   9   4  20     1752.20     1787.67    282.86 o 
  10   4  20      348.97      712.82    473.80 o 
   1   5  20     5368.24     5457.62    260.89 o 
   2   5  20     1084.49     1286.10    199.04 o 
   3   5  20     5739.18     6242.45    268.57 o 
   4   5  20     2184.84     2264.64    224.95 o 
   5   5  20     1205.84     1756.39    349.40 o 
   6   5  20     1516.19     1304.49    225.93 o 
   7   5  20     2866.15     3171.85    262.62 o 
   8   5  20       19.28       79.05    224.61 o 
   9   5  20      130.76      205.45    300.11 o 
  10   5  20     2599.68     2664.53    412.28 o 
   0   6  20       64.85     -148.17    214.75 o 
   1   6  20     4839.49     5224.54    208.49 o 
   2   6  20      127.82      356.56    169.68 o 
   3   6  20      216.15      336.98    176.06 o 
   4   6  20     5353.85     4953.61    239.56 o 
   5   6  20     1307.05     1506.08    225.04 o 
   6   6  20      238.81      208.41    209.77 o 
   7   6  20     4364.69     3872.82    342.83 o 
   8   6  20        8.08      301.57    261.68 o 
   9   6  20      254.46      226.32    371.71 o 
  10   6  20       44.76      590.50    365.70 o 
   1   7  20     5241.19     4999.51    233.46 o 
   2   7  20    10091.00     9785.14    297.74 o 
   3   7  20      234.82      279.19    184.77 o 
   4   7  20     3867.49     3378.75    225.80 o 
   5   7  20       79.30      -84.16    184.71 o 
   6   7  20      856.60      990.07    207.01 o 
   7   7  20     7317.30     8161.19    309.39 o 
   8   7  20      258.89       19.12    297.54 o 
   9   7  20      246.45      269.84    311.81 o 
   0   8  20      600.76      390.92    235.53 o 
   1   8  20     5496.80     6088.22    222.13 o 
   2   8  20      116.04      241.36    182.76 o 
   3   8  20     1369.52     1633.45    205.26 o 
   4   8  20       15.39      -43.30    182.17 o 
   5   8  20      592.25      643.84    201.84 o 
   6   8  20     2546.57     3089.61    241.06 o 
   7   8  20       13.36     -355.36    276.68 o 
   8   8  20      101.46      253.17    299.63 o 
   1   9  20      605.55      701.12    171.05 o 
   2   9  20       16.25      -41.87    184.26 o 
   3   9  20     1179.44      995.92    201.40 o 
   4   9  20      168.75      -58.85    192.50 o 
   5   9  20     3893.52     3860.58    251.51 o 
   6   9  20     3409.64     3772.89    397.05 o 
   7   9  20      572.59      502.04    346.60 o 
   0  10  20     2360.05     2423.02    294.05 o 
   1  10  20       55.29      -14.98    165.41 o 
   2  10  20      623.06     1175.99    208.58 o 
   3  10  20     1013.15      978.19    209.82 o 
   4  10  20      639.90      743.48    226.58 o 
   5  10  20     1562.31     1859.97    279.41 o 
   6  10  20      283.86     -185.63    279.57 o 
   1  11  20       18.71       32.21    174.15 o 
   2  11  20     1013.25      854.66    214.05 o 
   3  11  20     4051.83     4385.25    278.91 o 
   4  11  20        8.41      410.84    258.27 o 
   5  11  20      225.70      135.61    294.13 o 
   0  12  20      167.53      527.72    309.45 o 
   1  12  20      516.22      235.85    190.00 o 
   2  12  20       11.97      -73.19    202.63 o 
   1   1  21     3394.37     3412.84    285.29 o 
   2   1  21      260.13      203.08    223.18 o 
   3   1  21     2215.58     3164.14    282.68 o 
   4   1  21      967.19      938.83    254.64 o 
   5   1  21      241.60      192.77    247.83 o 
   6   1  21      943.06      626.97    267.21 o 
   7   1  21     2676.23     2528.01    305.29 o 
   8   1  21     3004.46     3117.57    386.18 o 
   9   1  21     6974.73     8478.38    423.98 o 
  10   1  21       28.14      309.53    283.30 o 
   0   2  21       18.66       38.66    316.71 o 
   1   2  21      104.93       40.10    217.17 o 
   2   2  21      164.42      -49.08    221.95 o 
   3   2  21     7490.12     8582.09    370.14 o 
   4   2  21     1360.24     1840.74    273.43 o 
   5   2  21       92.90       62.26    246.27 o 
   6   2  21     1557.69     1868.64    282.75 o 
   7   2  21     2207.61     2197.42    302.51 o 
   8   2  21      173.90      193.95    277.23 o 
   9   2  21     2123.23     1988.70    322.88 o 
  10   2  21      829.71      739.74    300.08 o 
   1   3  21     2646.98     3049.32    290.21 o 
   2   3  21     1095.19     1181.87    251.66 o 
   3   3  21      276.52      370.87    234.55 o 
   4   3  21     3263.76     3261.09    302.84 o 
   5   3  21     7312.66     8590.06    398.58 o 
   6   3  21      543.35       75.23    248.23 o 
   7   3  21     1946.42     2348.05    303.38 o 
   8   3  21      718.26      837.20    273.29 o 
   9   3  21      527.30      656.96    293.10 o 
  10   3  21     2234.84     2770.21    422.69 o 
   0   4  21       21.62     -168.84    254.14 o 
   1   4  21      114.63     -119.55    221.68 o 
   2   4  21      588.85      293.40    203.64 o 
   3   4  21     2499.38     2791.43    267.27 o 
   4   4  21      716.77      506.76    224.17 o 
   5   4  21     2425.25     2912.70    268.98 o 
   6   4  21        6.13      122.90    237.60 o 
   7   4  21       41.02      393.91    243.41 o 
   8   4  21      102.76      244.04    301.90 o 
   9   4  21      611.41      702.52    276.05 o 
   1   5  21       16.41     -171.56    183.94 o 
   2   5  21        9.10     -152.82    196.84 o 
   3   5  21      428.84      240.55    195.09 o 
   4   5  21     1151.66      921.40    212.86 o 
   5   5  21     5047.29     4953.66    278.27 o 
   6   5  21       71.26      130.52    221.10 o 
   7   5  21     1889.40     2559.91    258.57 o 
   8   5  21     1017.26     1046.09    273.94 o 
   9   5  21     3229.12     3853.73    427.49 o 
   0   6  21     1006.80     1129.37    293.68 o 
   1   6  21     9969.96    10035.21    327.35 o 
   2   6  21      352.88      411.51    203.16 o 
   3   6  21     3136.91     2873.80    246.46 o 
   4   6  21        0.49        6.44    208.39 o 
   5   6  21     3763.16     3485.05    266.03 o 
   6   6  21        6.36      -95.30    217.45 o 
   7   6  21     4531.03     4431.56    291.91 o 
   8   6  21     1539.88     1727.15    298.74 o 
   1   7  21      531.48      552.05    213.04 o 
   2   7  21      283.77      128.50    206.49 o 
   3   7  21      549.16      246.63    218.50 o 
   4   7  21      343.85      187.34    308.58 o 
   5   7  21      650.59      361.26    224.77 o 
   6   7  21     2791.90     2731.94    267.24 o 
   7   7  21      806.80      994.36    276.65 o 
   8   7  21     1320.57     1253.51    384.11 o 
   0   8  21     7882.57     8788.00   1017.82 o 
   1   8  21     1546.61     1868.07    189.82 o 
   2   8  21        6.20     -140.36    184.67 o 
   3   8  21      962.23     1362.78    213.62 o 
   4   8  21      329.03       74.13    197.13 o 
   5   8  21      641.40      467.61    209.43 o 
   6   8  21      334.85       57.16    213.21 o 
   7   8  21      402.89      576.26    304.21 o 
   1   9  21     1529.36     1555.24    196.19 o 
   2   9  21      297.18      305.40    202.06 o 
   3   9  21      522.62      636.96    206.79 o 
   4   9  21       19.02     -124.91    202.67 o 
   5   9  21     4404.34     5122.78    309.22 o 
   6   9  21        0.91      230.24    286.56 o 
   0  10  21      220.74     -264.16    253.48 o 
   1  10  21      666.93      410.67    180.26 o 
   2  10  21      171.65      143.84    186.52 o 
   3  10  21     3656.20     4063.02    261.51 o 
   4  10  21      402.80      465.48    228.04 o 
   1  11  21       51.02      -30.27    192.52 o 
   2  11  21       38.73      217.65    198.37 o 
   0   0  22    17920.49    18444.34   1060.86 o 
   1   0  22     6509.26     7634.93    505.05 o 
   2   0  22     9273.51     8943.57    547.54 o 
   3   0  22      332.92      534.11    492.13 o 
   4   0  22      969.78      657.89    354.40 o 
   5   0  22      801.01      917.09    390.88 o 
   6   0  22       50.72      158.48    388.60 o 
   7   0  22      444.99      423.66    432.77 o 
   8   0  22     2846.75     3224.17    472.51 o 
   9   0  22      142.94      402.26    422.59 o 
   1   1  22        6.28      101.48    223.45 o 
   2   1  22      500.76      617.87    252.27 o 
   3   1  22     1535.45     1270.30    266.94 o 
   4   1  22      233.62      578.28    255.97 o 
   5   1  22      123.15      117.05    314.05 o 
   6   1  22     3115.87     4019.51    334.43 o 
   7   1  22      382.61      356.27    276.38 o 
   8   1  22      941.33     1220.61    303.05 o 
   9   1  22     1836.19     2313.51    328.80 o 
   0   2  22     5127.08     5662.75    628.09 o 
   1   2  22      925.50     1207.83    258.96 o 
   2   2  22     2229.55     1999.51    277.77 o 
   3   2  22     1062.78     1061.78    262.98 o 
   4   2  22      564.58      590.83    268.00 o 
   5   2  22      433.09      575.35    263.16 o 
   6   2  22     1265.76      865.77    274.67 o 
   7   2  22     2470.81     3267.81    451.63 o 
   8   2  22      879.56      951.05    301.37 o 
   9   2  22     1104.40     1120.53    316.20 o 
   1   3  22     1001.32     1017.78    262.48 o 
   2   3  22      516.09      652.21    253.18 o 
   3   3  22     1135.59     1538.02    279.04 o 
   4   3  22       16.69     -101.16    243.82 o 
   5   3  22     4079.52     4955.83    420.67 o 
   6   3  22       72.47       21.08    258.32 o 
   7   3  22      793.46      965.73    295.40 o 
   8   3  22       40.42       74.93    291.73 o 
   0   4  22     7039.43     7283.63    525.28 o 
   1   4  22      145.72       55.97    244.81 o 
   2   4  22     2102.21     2452.42    293.85 o 
   3   4  22     1335.48     1621.33    281.76 o 
   4   4  22     7850.42     7777.37    499.72 o 
   5   4  22     2526.68     2459.46    299.77 o 
   6   4  22      902.16     1115.85    332.93 o 
   7   4  22      443.52      371.16    288.51 o 
   8   4  22     2328.17     1918.02    325.54 o 
   1   5  22     2736.14     3521.41    419.53 o 
   2   5  22     2070.06     2490.18    293.87 o 
   3   5  22     1127.43     1451.86    294.06 o 
   4   5  22     1782.55     1679.60    284.87 o 
   5   5  22     5837.69     5608.99    368.53 o 
   6   5  22      506.59      318.14    251.19 o 
   7   5  22       91.94       99.89    252.73 o 
   8   5  22       49.04     -147.75    263.36 o 
   0   6  22     3841.07     4244.82    331.62 o 
   1   6  22     3500.83     3609.48    257.53 o 
   2   6  22      888.51      964.88    225.40 o 
   3   6  22     1263.86     1117.23    233.30 o 
   4   6  22      269.75      353.42    242.64 o 
   5   6  22        9.41        9.38    229.51 o 
   6   6  22      193.16      263.71    260.18 o 
   7   6  22       72.20       46.82    267.02 o 
   1   7  22        4.76        7.81    215.82 o 
   2   7  22     4086.40     3794.15    263.72 o 
   3   7  22       37.88      -14.15    217.74 o 
   4   7  22     1644.50     1726.56    249.17 o 
   5   7  22       30.84     -171.63    230.87 o 
   6   7  22     1208.80     1178.27    259.82 o 
   0   8  22     5949.64     6384.60    449.35 o 
   1   8  22     1631.87     2071.21    247.47 o 
   2   8  22     1844.79     1931.80    251.55 o 
   3   8  22     1256.21     1849.78    258.93 o 
   4   8  22     1512.92     1738.93    256.06 o 
   5   8  22      204.70      270.65    236.54 o 
   1   9  22      161.32      -41.00    186.64 o 
   2   9  22       27.23     -174.75    186.71 o 
   3   9  22     2798.44     2634.77    292.58 o 
   1   1  23     1588.18     1515.48    283.68 o 
   2   1  23      268.48       31.52    257.31 o 
   3   1  23      145.97      247.93    251.54 o 
   4   1  23       19.45      -22.26    257.48 o 
   5   1  23     1602.51     1306.27    300.25 o 
   6   1  23      294.20      698.34    402.60 o 
   7   1  23     5746.30     6722.09    399.62 o 
   0   2  23       86.01      411.86    538.09 o 
   1   2  23     2275.69     2634.52    313.20 o 
   2   2  23     4366.78     3962.54    349.36 o 
   3   2  23      481.42      333.22    309.01 o 
   4   2  23       65.30      256.58    264.04 o 
   5   2  23     1675.19     2259.53    313.06 o 
   6   2  23      681.27      610.64    293.28 o 
   7   2  23     1383.61     1339.54    309.87 o 
   1   3  23     2438.95     2443.48    305.14 o 
   2   3  23      214.70      398.26    254.41 o 
   3   3  23     3411.00     4004.52    339.96 o 
   4   3  23      261.31      318.40    283.66 o 
   5   3  23      383.07      321.97    282.74 o 
   6   3  23        3.32      -47.77    278.48 o 
   7   3  23        0.81      -14.02    284.79 o 
   0   4  23      203.70      408.71    369.29 o 
   1   4  23     1110.73      756.88    279.74 o 
   2   4  23      235.30      379.57    273.34 o 
   3   4  23        1.99      -82.19    268.35 o 
   4   4  23     1722.67     1222.80    291.99 o 
   5   4  23     1012.51     1042.19    298.65 o 
   6   4  23      313.41       65.34    289.93 o 
   1   5  23       10.92       21.91    269.00 o 
   2   5  23     1251.68     1079.69    294.45 o 
   3   5  23     1092.62     1187.49    293.09 o 
   4   5  23      226.97      519.52    280.96 o 
   5   5  23     1324.42     1372.34    307.97 o 
   6   5  23     3366.76     3966.34    358.09 o 
   0   6  23      687.31      950.52    420.00 o 
   1   6  23      175.71      504.29    266.52 o 
   2   6  23      315.73      122.88    262.08 o 
   3   6  23      145.36      197.69    305.14 o 
   4   6  23      186.73      547.00    280.90 o 
   5   6  23     5636.48     5835.11    437.25 o 
   1   7  23       50.66     -222.46    223.96 o 
   2   7  23      153.23      181.32    233.14 o 
   3   7  23     1650.33     1274.81    295.45 o 
   4   7  23       63.95      -77.33    234.10 o 
   0   8  23      116.48      280.49    290.76 o 
   1   8  23      158.77      -55.06    235.67 o 
   2   8  23      507.14      501.16    246.38 o 
   0   0  24     7773.87     7299.61    819.58 o 
   1   0  24        1.75      -30.45    387.23 o 
   2   0  24     2251.13     3926.74   1551.07 o 
   3   0  24       81.23     -146.66    396.73 o 
   4   0  24     2210.81     2542.95    462.87 o 
   5   0  24      314.30      -22.98    411.49 o 
   6   0  24     4026.99     4511.92    524.84 o 
   1   1  24     1172.95     1068.12    325.48 o 
   2   1  24     1983.45     1813.06    311.47 o 
   3   1  24      653.27      786.51    290.20 o 
   4   1  24     4517.64     4957.16    367.26 o 
   5   1  24      215.40      197.96    302.17 o 
   0   2  24        9.44      -65.16    370.27 o 
   1   2  24     1615.36     1967.28    315.09 o 
   2   2  24      708.58      628.80    293.07 o 
   3   2  24     1743.92     2393.67    319.55 o 
   4   2  24     1773.29     1718.43    315.34 o 
   5   2  24       37.26      -74.41    285.23 o 
   1   3  24     1600.02     1369.54    303.96 o 
   2   3  24        0.13      326.73    277.55 o 
   3   3  24     1079.64     1038.12    300.65 o 
   4   3  24       69.27       97.03    285.63 o 
   5   3  24      798.01      606.28    294.06 o 
   0   4  24     2704.49     3232.74    496.88 o 
   1   4  24      349.59      721.36    284.76 o 
   2   4  24     9316.60    10643.28    460.19 o 
   3   4  24      141.35      115.38    286.86 o 
   4   4  24     1346.23     1618.02    332.22 o 
   1   5  24      355.40      520.72    300.71 o 
   2   5  24     4505.94     4101.34    354.23 o 
   3   5  24      729.66      798.48    293.29 o 
   0   6  24      626.75      788.20    421.10 o 
   1   6  24        5.22       26.61    288.85 o 
   2   6  24      817.06      668.73    375.34 o 
   1   1  25      144.49      282.88    330.72 o 
   2   1  25       13.20     -435.60    303.48 o 
   0   2  25     1861.47     1813.59    448.70 o 
   1   2  25      345.67      552.29    288.71 o 
   2   2  25      382.85     1253.43    318.04 o 
   1   3  25     3114.60     3444.99    345.11 o 
                                                 
